# Supplementary material for: Lipidomic profile of human nasal mucosa and associations with circulating fatty acids and olfactory deficiency
Source: Sci Rep. 2021 Aug 18;11:16771. doi: 10.1038/s41598-021-93817-1 (PMC8373950; doi:10.1038/s41598-021-93817-1)
Supplement: Supplementary file 4 — Supplementary Table S1. [file 41598_2021_93817_MOESM4_ESM.xlsx]

## Sheet: Feuil1
Lipidomic profile of human nasal mucosa and associations with circulating fatty acids and olfactory deficiency
Spiro Khoury1, Volker Gudziol2, Stéphane Grégoire1, Stéphanie Cabaret1, Susanne Menzel2, Lucy Martine1, Esther Mezière1, Vanessa Soubeyre1, Thierry Thomas-Danguin1, Xavier Grosmaitre1, Lionel Bretillon1, Olivier Berdeaux1, Niyazi Acar1, Thomas Hummel2, Anne Marie Le Bon1*
1 Centre des Sciences du Goût et de l'Alimentation, AgroSup Dijon, CNRS, INRAE, Université Bourgogne Franche-Comté, F-21000 Dijon, France.
2 Department of Otorhinolaryngology, Interdisciplinary Center Smell and Taste, TU Dresden, Dresden, Germany.
Supplementary Table S1

## Sheet: PC+PlsC
Supplementary Table S1: Complete list of individual phospholipid species identified in human nasal mucosa.
	mean	sem	median	min	max
	% of total PC + PlsC
PC(14:0/16:1)	0.0613979	0.0117229	0.045479	0.0194593	0.276971
PC(14:0/16:0)	0.777504	0.057649	0.777506	0.356327	1.63318
PC(16:0p/16:0)-PC(O-32:1)	0.398995	0.0267658	0.349082	0.23133	0.725801
PC(15:0/16:0)	0.96871	0.0795274	0.833776	0.657373	2.35005
PC(16:0/16:2)	0.145742	0.026662	0.117104	0.0455895	0.661205
PC(16:0/16:1)	1.62116	0.0991556	1.57041	0.961096	3.12922
PC(16:0/16:0)	9.28071	0.347025	9.26076	6.80963	12.7337
PC(34:1p)-PC(O-34:2)	0.523476	0.0429188	0.473138	0.308172	1.10093
PC(16:0/17:1)	1.25908	0.0778932	1.15384	0.824162	2.4436
PC(16:0/17:0)	0.482591	0.0367175	0.449079	0.14345	0.983955
PC(34:4)	0.0548985	0.00339629	0.0511035	0.0246973	0.091383
PC(16:0/18:3)	0.475934	0.0396976	0.443583	0.310256	1.20926
PC(16:0/18:2)	15.1654	0.591302	14.9563	10.566	21.617
PC(16:0/18:1)	18.3008	0.486652	18.2306	13.0585	21.5984
PC(16:0p/20:4)-PC(O-36:5)	0.800988	0.0621732	0.799636	0.38851	1.59235
PC(35:4)	0.54953	0.037705	0.476879	0.220998	0.962137
PC(35:3)-PC(18:1p/18:1)-PC(O-36:3)	0.297606	0.0285505	0.273577	0.112687	0.697223
PC(35:2)	0.886783	0.0584214	0.809284	0.526798	1.53117
PC(17:0/18:1)	0.819999	0.06297	0.722923	0.346737	1.3635
PC(36:6)	0.0698017	0.00802042	0.0647302	0.0302917	0.207077
PC(16:0/20:5)	0.452136	0.051768	0.363442	0.156605	1.12448
PC(16:0/20:4)	7.81058	0.438909	7.70877	4.08709	11.5762
PC(16:0/20:3)	5.67853	0.197451	5.57751	3.82067	7.33129
PC(18:1/18:1)-PC(18:0/18:2)	10.2421	0.169143	10.1569	8.96112	12.1995
PC(18:0/18:1)	4.99854	0.212318	5.04207	2.97971	7.23215
PC(18:0/18:0)	0.570565	0.0460391	0.501307	0.30304	1.1376
PC(18:0p/20:5)-PC(O-38:6)	0.415065	0.0218808	0.406002	0.247186	0.600821
PC(18:0p/20:4)-PC(O-38:5)	0.718456	0.0461488	0.661912	0.390947	1.22759
PC(37:4)	0.535955	0.0285605	0.498631	0.336453	0.919778
PC(37:3)	0.290816	0.0161872	0.300102	0.141191	0.418764
PC(38:8)	0.263592	0.0338314	0.238283	0.0813582	0.660054
PC(16:1/22:6)	0.11982	0.0130614	0.103476	0.042798	0.288607
PC(16:0/22:6)	1.10443	0.0801051	0.995001	0.532901	1.94264
PC(18:1/20:4)-PC(18:0/20:5)	2.2416	0.0971387	2.22459	1.27568	3.25185
PC(18:0/20:4)	5.76149	0.297643	5.83728	2.9907	8.83522
PC(18:0/20:3)	1.73425	0.0691318	1.69606	1.2219	2.27408
PC(18:0/20:2)	0.504151	0.0290507	0.52829	0.315906	0.851662
PC(18:1p/22:6)-PC(16:0/22:1)	0.600788	0.0575823	0.496535	0.249768	1.23452
PC(18:0p/22:6)-PC(38:0)	0.485834	0.0389202	0.449349	0.15613	0.955734
PC(18:2/22:6)	0.156731	0.0140647	0.130339	0.0808362	0.33655
PC(18:1/22:6)	0.195685	0.00998239	0.189996	0.129762	0.319731
PC(18:0/22:6)	0.527898	0.0330302	0.522652	0.25914	0.880511
PC(18:0/22:5)	0.386046	0.0243857	0.367809	0.199691	0.615665
PC(40:4)	0.238475	0.011423	0.245723	0.128574	0.322153
PC(40:3)	0.136992	0.00768203	0.132308	0.0661662	0.19473
PC(40:2)	0.141918	0.00885983	0.141978	0.0828285	0.23455
PC(40:1)	0.17739	0.0113162	0.176338	0.0891323	0.288003
PC(40:0)	0.0968968	0.00663434	0.0900308	0.0493639	0.184849
PC(20:5/22:6)	0.0391906	0.00670234	0.0313178	0.0119658	0.169021
PC(20:5/22:5)	0.0519344	0.013289	0.0392026	0.0172251	0.322219
PC(20:3/22:6)	0.0676769	0.0142245	0.0450524	0.00987415	0.336197
PC(23:0/18:0)	0.0477583	0.00434244	0.044238	0.0188868	0.0953317
PC(20:0/22:6)	0.0284444	0.00230529	0.0271614	0.00760639	0.0506737
PC(20:0/22:5)	0.0299831	0.00272696	0.0289098	0	0.0571689
PC(42:4)	0.0405687	0.00320834	0.0357426	0.0128403	0.0786933
PC(42:3)	0.0599263	0.00427109	0.0573721	0.0281984	0.0988201
PC(22:6/22:6)	0.0398832	0.0102919	0.026562	0.0112839	0.245059
PC(22:4/22:6)	0.0152536	0.00339482	0.010673	0.000169322	0.0771209
PC(44:8)	0.0156643	0.00164973	0.0160304	0.0014056	0.033571
PC(44:6)	0.0135691	0.00212256	0.0118784	0.000395567	0.0355566
PC(44:5)	0.0125094	0.00139366	0.0122627	0.00379505	0.0249489
PC(44:1)	0.00983872	0.00124987	0.00999297	2.61875e-05	0.0244811

## Sheet: PE+PlsE
Supplementary Table S1 (continued)
	mean	sem	median	min	max
	% of total PE + PlsE
PE(16:0/16:1)	0.17	0.02	0.16	0.03	0.5
PE(16:0/16:0)	0.26	0.03	0.27	0.08	0.62
PE(16:1/18:2)	0.18	0.04	0.12	0.05	0.92
PE(16:0/18:2)	4.26	0.25	4.14	1.91	7.12
PE(16:0/18:1)	5.59	0.24	5.71	2.98	7.9
PE(16:0/18:0)	0.04	0.01	0	0	0.2
PE(36:6)	0.02	0.01	0.01	0	0.11
PE(20:4/16:1)	0.28	0.03	0.27	0.08	0.47
PE(16:0/20:4)	3.01	0.16	2.95	1.27	4.37
PE(18:1/18:2)	5.7	0.39	5.39	3.23	10.4
PE(18:1/18:1)-PE(18:0/18:2)	14.47	0.84	13.87	9.01	23.14
PE(18:0/18:1)	8.6	0.44	9.04	5.02	13.34
PE(37:1)	0.16	0.02	0.13	0.01	0.53
PE(38:7)	0.11	0.01	0.1	0	0.25
PE(16:0/22:6)	1.79	0.13	1.94	0.55	2.63
PE(18:1/20:4)	3.91	0.18	4	1.49	4.98
PE(18:0/20:4)	14.01	0.64	13.96	7.65	18.67
PE(17:1/22:6)	0.21	0.02	0.2	0.08	0.4
PE(17:0/22:6)	0.25	0.02	0.26	0.04	0.43
PE(40:9) -PE(39:2)	0.09	0.01	0.09	0	0.18
PE(18:2/22:6)	0.11	0.01	0.12	0	0.23
PE(18:1/22:6)	1.22	0.1	1.23	0.31	1.98
PE(18:0/22:6)	3	0.19	3.02	1.3	4.51
PE(18:0/22:5)	1.67	0.1	1.74	0.51	2.64
PE(18:0/22:4)	1.54	0.09	1.56	0.7	2.32
PE(20:0/20:2)	0.33	0.05	0.37	0	0.74
PE(40:1)	0.12	0.02	0.12	0	0.32
PE(18:0/22:0)	0.02	0	0.02	0	0.07
PE(20:5/22:6)	0.04	0.01	0.01	0	0.16
PE(20:4/22:6)	0.05	0.01	0.04	0	0.14
PE(42:9)	0.06	0.01	0.06	0	0.18
PE(20:2/22:6)	0.05	0.01	0.05	0	0.13
PE(20:1/22:6)	0.08	0.02	0.05	0	0.35
PE(20:0/22:6)	0.04	0.01	0.03	0	0.09
PE(18:0/24:1)	0.07	0.01	0.04	0	0.2
PE(22:6/22:6)	0.01	0.01	0	0	0.14
PE(22:5/22:6)	0.01	0	0	0	0.04
PE(22:4/22:6)	0.01	0	0	0	0.05
PE(22:1/22:4)	0.04	0.01	0.01	0	0.28
PE(44:3)	0.03	0.01	0.01	0	0.19
PE(44:2)	0	0	0	0	0.02
PE(44:1)	0.01	0	0	0	0.05
PE(24:5/22:6)	0	0	0	0	0.02
PE(24:4/22:6)	0	0	0	0	0.01
PE(16:0p/16:0)	0.2	0.02	0.19	0.13	0.42
PE(16:0p/18:2)	0.97	0.08	0.89	0.49	2.28
PE(16:0p/18:1)	3.6	0.36	3.2	0.5	8.62
PE(16:0p/18:0)	0.09	0.01	0.09	0.01	0.2
PE(14:0p/22:6)	0	0	0	0	0.01
PE(16:0p/20:5)	0.05	0.01	0.04	0.01	0.11
PE(16:0p/20:4)	4.78	0.26	5.42	2.83	6.92
PE(18:1p/18:2)	0.52	0.05	0.47	0.33	1.55
PE(16:0p/20:3)	0.78	0.05	0.75	0.48	1.58
PE(18:0p/18:2)	1.24	0.27	0.97	0.45	6.67
PE(18:1p/18:1)	1.43	0.09	1.36	0.88	2.73
PE(18:0p/18:1)	2	0.23	1.77	0.86	5.94
PE(16:0p/22:6)	0.37	0.03	0.33	0.2	0.69
PE(18:1p/20:4)	2.73	0.13	2.69	1.72	4.12
PE(18:0p/20:4)	6	0.36	6.28	3.16	8.47
PE(18:0p/20:3)	0.71	0.04	0.67	0.39	1.3
PE(18:1p/22:6)	0.15	0.01	0.14	0.07	0.26
PE(18:0p/22:6)	0.3	0.03	0.29	0.15	0.56
PE(18:1p/22:4)	0.48	0.03	0.47	0.26	0.74
PE(18:0p/22:5)	0.73	0.05	0.72	0.41	1.25
PE(18:0p/22:4)	1.2	0.09	1.15	0.57	1.87
PE(20:0p/22:6)	0.01	0	0.01	0	0.11
PE(20:1p/22:4)	0.02	0	0.02	0.01	0.05

## Sheet: PI
Supplementary Table S1 (continued)
	mean	sem	median	min	max
	% of total PI
PI(16:0/16:1)	0.51	0.06	0.51	0.15	1.3
PI(16:0/16:0)	0.97	0.1	0.9	0.38	1.95
PI(34:3)	0.22	0.06	0.12	0.01	1.36
PI(16:0/18:2)	4.73	0.32	4.72	0.82	7.31
PI(16:0/18:1)	6.75	0.31	6.47	4.42	9.4
PI(16:0/18:0)	0.33	0.07	0.24	0	1.03
PI(35:2)	0.39	0.05	0.4	0	1.17
PI(16:0/20:5)	0.16	0.03	0.11	0	0.49
PI(16:0/20:4)	5.13	0.25	5.27	2.92	7.72
PI(18:1/18:2)-PI(16:0/20:3)	3.55	0.29	3.33	1.87	8.7
PI(18:0/18:2)	11.36	0.64	10.81	7.68	21.16
PI(18:0/18:1)	5.36	0.41	4.77	1.99	10.21
PI(18:0p/20:5)	0.18	0.02	0.18	0	0.35
PI(18:0p/20:4)	0.24	0.04	0.24	0	0.66
PI(17:0/20:4)	0.68	0.05	0.72	0.04	1.05
PI(37:1)	0.32	0.06	0.22	0.01	1.19
PI(16:0/22:6)	0.92	0.09	0.87	0.3	1.62
PI(18:0/20:5)-PI(18:1/20:4)	4.56	0.21	4.59	2.91	6.38
PI(18:0/20:4)	46.34	1.59	48.41	25.02	58.78
PI(37:6)	0.17	0.03	0.15	0	0.49
PI(39:5)-PI(40p:4)	0.21	0.04	0.16	0	0.69
PI(39:4)	0.42	0.05	0.43	0	0.79
PI(39:3)	0.67	0.08	0.66	0.15	1.54
PI(40:9)	0.13	0.04	0.08	0	0.69
PI(40:8)	0.2	0.03	0.17	0	0.65
PI(18:1/22:6)	0.27	0.03	0.25	0.08	0.63
PI(18:0/22:6)	1.27	0.12	1.29	0	2.38
PI(18:0/22:5)	1.07	0.1	1.04	0.47	1.98
PI(18:0/22:4)	0.96	0.11	0.87	0.47	2.84
PI(40:3)	0.23	0.04	0.18	0	0.71
PI(40:2)	0.38	0.04	0.42	0	0.7
PI(40:0)	0.07	0.02	0.04	0	0.23
PI(19:0/22:6)	0.05	0.01	0.04	0	0.18
PI(20:5/22:6)	0.06	0.01	0.06	0	0.15
PI(20:4/22:6)	0.08	0.01	0.06	0.01	0.24
PI(20:3/22:6)-PI(20:5/22:4)	0.35	0.07	0.29	0	1.09
PI(20:2/22:6)-PI(20:4/22:4)	0.26	0.05	0.15	0	0.72
PI(42:5)	0.06	0.01	0.04	0	0.24
PI(42:1)	0.12	0.02	0.08	0	0.34
PI(43:7)	0.08	0.02	0.03	0	0.48
PI(22:6/22:6)	0.03	0.01	0.01	0	0.15
PI(22:1/22:4)	0.18	0.03	0.15	0	0.52

## Sheet: PS
Supplementary Table S1 (continued)
	mean	sem	median	min	max
	% of total PS
PS(33:2)	0.12	0.04	0.02	0	0.68
PS(16:0/18:1)	1.51	0.32	0.89	0.23	5.92
PS(16:0/18:0)	0.38	0.12	0.17	0	2.34
PS(35:5)	0.08	0.05	0.02	0	1.17
PS(35:4)	0.11	0.04	0.03	0	0.93
PS(35:3)	0.09	0.04	0.02	0	0.94
PS(35:2)	0.21	0.11	0.05	0	2.39
PS(35:1)	0.67	0.18	0.3	0	2.98
PS(36:4)	0.61	0.16	0.43	0	3.24
PS(36:3)	1.1	0.23	0.81	0	4.06
PS(18:0/18:2)-PS(18:1/18:1)	9.78	0.98	9.22	0	23.05
PS(18:0/18:1)	48.73	2.03	50.59	23.46	65.58
PS(36:0)	1.69	0.59	0	0	9.09
PS(37:6)	0.01	0.01	0	0	0.12
PS(37:5)	0.13	0.05	0.03	0	1.1
PS(37:4)	0.17	0.05	0.08	0	0.65
PS(37:3)	0.42	0.17	0.03	0	2.4
PS(37:2)	1.44	0.31	1.25	0	5.1
PS(37:1)	1.94	0.38	1.28	0.04	6.37
PS(16:0/22:6)	0.43	0.15	0	0	1.85
PS(38:5)	0.65	0.18	0.33	0	2.97
PS(38:3)	9.51	1.05	8.86	1.09	21.42
PS(38:1)	2.52	0.36	2.55	0	7.03
PS(39:5)	0.18	0.06	0.03	0	1.01
PS(39:4)	0.3	0.1	0.09	0	1.66
PS(39:3)	0.61	0.37	0.08	0	8.16
PS(40:9)	0.28	0.13	0.04	0	2.72
PS(40:8)	0.48	0.15	0.16	0	2.9
PS(18:1/22:6)	0.34	0.09	0.14	0	1.5
PS(18:0/22:6)	4.35	0.72	3.42	0	12.07
PS(40:5)	2.63	0.47	2.42	0	8.62
PS(40:4)	3.29	0.55	2.54	0	9.65
PS(40:2)	2.32	0.53	1.8	0	12.06
PS(19:1/22:6)	0.29	0.12	0.03	0	2.23
PS(19:0/22:6)	0.34	0.15	0.02	0	2.81
PS(42:9)	0.59	0.19	0.26	0	3.27
PS(42:8)	0.28	0.07	0.21	0	1.08
PS(42:7)	0.27	0.14	0.03	0	2.67
PS(42:6)	0.27	0.1	0.07	0	1.8
PS(42:5)	0.16	0.05	0.06	0	0.95
PS(22:6/22:6)	0.1	0.03	0.03	0	0.6
PS(22:4/22:6)	0.18	0.05	0.05	0	0.76
PS(44:9)	0.22	0.05	0.11	0	0.88
PS(44:8)	0.22	0.1	0.02	0	2.01

## Sheet: SM
Supplementary Table S1 (continued)
	mean	sem	median	min	max
	% of total SM
SM(d32:1)	2.39	0.18	2.18	0.78	4.68
SM(d33:1)	1.67	0.14	1.63	1.07	4.14
SM(d34:2)	1.81	0.1	1.79	1.11	3.11
SM(d34:1)	47.65	0.75	46.49	41.5	53.6
SM(d34:0)	3.24	0.14	3.28	1.64	4.17
SM(d35:1)	1.39	0.09	1.32	0.9	2.8
SM(d35:0)	0.73	0.14	0.49	0.23	3.09
SM(d36:4)	0.03	0	0.03	0	0.06
SM(d36:3)	0.04	0.01	0.04	0	0.09
SM(d36:2)	1.09	0.06	1.1	0.51	1.56
SM(d36:1)	7.77	0.32	7.84	4.93	9.91
SM(d36:0)	0.46	0.03	0.45	0.22	0.75
SM(d37:1)	0.38	0.02	0.4	0.15	0.6
SM(d38:5)	0.03	0	0.02	0.01	0.09
SM(d38:4)	0.01	0	0	0	0.04
SM(d38:2)	0.47	0.03	0.47	0.27	0.74
SM(d38:1)	2.96	0.12	2.98	1.82	3.95
SM(d39:1)	0.46	0.03	0.44	0.28	0.69
SM(d40:4)	0.02	0	0.03	0	0.05
SM(d40:3)	0.26	0.02	0.26	0.14	0.51
SM(d40:2)	1.47	0.07	1.47	0.78	2.15
SM(d40:1)	4.69	0.17	4.73	3.11	6.01
SM(d40:0)	0.11	0.02	0.07	0	0.38
SM(d41:2)	0.57	0.04	0.56	0.36	1.06
SM(d41:1)	1.24	0.06	1.27	0.72	1.68
SM(d42:4)	0.2	0.02	0.19	0.1	0.4
SM(d42:3)	2.61	0.13	2.51	1.52	4.23
SM(d42:2)	10.7	0.37	10.82	7.29	13.91
SM(d42:1)	4.48	0.19	4.52	3.16	6.68
SM(d43:1)	0.42	0.03	0.41	0.23	0.74
SM(d44:6)	0.18	0.02	0.18	0.08	0.33
SM(d44:5)	0.02	0	0.02	0	0.06
SM(d44:4)	0.04	0.01	0.03	0	0.1
SM(d44:2)	0.27	0.05	0.22	0.11	1.22
SM(d44:1)	0.15	0.02	0.14	0.06	0.44

## Sheet: LPC
Supplementary Table S1 (continued)
	mean	sem	median	min	max
	% of total LPC
LPC(16:0p)	0.0383132	0.0101318	0.0188695	0.00183046	0.222674
LPC(16:1)	0.857196	0.156125	0.734246	0.115848	3.44968
LPC(16:0)	44.2165	1.29743	43.696	30.908	56.8573
LPC(18:0p)	0.343454	0.0466155	0.258093	0.0922088	0.904967
LPC(17:0)	1.15886	0.0758019	1.16366	0.593556	1.91543
LPC(18:3)	0.262569	0.0375792	0.226762	0.0487787	0.734226
LPC(18:2)	11.4804	0.77517	11.0869	4.77182	20.1902
LPC(18:1)	16.0958	0.986703	15.3591	6.8739	27.086
LPC(18:0)	18.006	0.969235	18.1862	8.90192	27.7608
LPC(20:5)	0.196397	0.045899	0.124143	0.026785	0.953909
LPC(20:4)	4.55249	0.333945	4.20491	2.5117	8.92851
LPC(20:3)	1.10719	0.100891	1.16846	0.18996	1.90101
LPC(20:2)	0.267413	0.0318831	0.239467	0	0.494155
LPC(20:1)	0.427755	0.052477	0.37533	0.00133388	0.930668
LPC(20:0)	0.1552	0.0250481	0.128895	0	0.450124
LPC(22:6)	0.487635	0.0478361	0.434542	0.0383785	1.08961
LPC(22:5)	0.346812	0.0512909	0.252303	0.0292647	0.860544
