# Supplementary material for: Lipidomic profile of human nasal mucosa and associations with circulating fatty acids and olfactory deficiency
Source: Sci Rep. 2021 Aug 18;11:16771. doi: 10.1038/s41598-021-93817-1 (PMC8373950; doi:10.1038/s41598-021-93817-1)
Supplement: Supplementary file 5 — Supplementary Table S2. [file 41598_2021_93817_MOESM5_ESM.xlsx]

## Sheet: Feuil1
Lipidomic profile of human nasal mucosa and associations with circulating fatty acids and olfactory deficiency
Spiro Khoury1, Volker Gudziol2, Stéphane Grégoire1, Stéphanie Cabaret1, Susanne Menzel2, Lucy Martine1, Esther Mezière1, Vanessa Soubeyre1, Thierry Thomas-Danguin1, Xavier Grosmaitre1, Lionel Bretillon1, Olivier Berdeaux1, Niyazi Acar1, Thomas Hummel2, Anne Marie Le Bon1*
1 Centre des Sciences du Goût et de l'Alimentation, AgroSup Dijon, CNRS, INRAE, Université Bourgogne Franche-Comté, F-21000 Dijon, France.
2 Department of Otorhinolaryngology, Interdisciplinary Center Smell and Taste, TU Dresden, Dresden, Germany.
Supplementary Table S2

## Sheet: Coefficients
Supplementary Table S2: Correlation coefficients and p-values for associations between nasal and blood fatty acids (Spearman test, n=20).
Bold value : correlation is significant at the 0.05 level
Spearman correlation coefficients
Nasal mucosa (NM) fatty acids /erythrocyte (ER) fatty acids
Variables	NM-14:0	NM-15:0	NM-dma16:0	NM-16:0	NM-16:1n-9	NM-16:1n-7	NM-17:0	NM-dma18:0	NM-dma18:1n-9	NM-dma18:1n-7	NM-18:0	NM-18:1t	NM-18:1n-9	NM-18:1n-7	NM-18:2n-6	NM-20:0	NM-18:3n-6	NM-20:1n-9	NM-18:3n-3	NM-20:1n-7	NM-20:2n-6	NM-22:0	NM-20:3n-6	NM-20:4n-6	NM-20:5n-3	NM-24:0	NM-24:1n-9	NM-22:4n-6	NM-22:5n-6	NM-22:5n-3	NM-22:6n-3	NM-w6 / w3
ER-14:0	-0.19017	-0.137489	0.094233	0.0459511	0.275082	0.214017	0.352097	-0.327931	-0.140053	-0.103019	0.0497176	0.547035	0.300566	0.419744	0.0708099	0.120241	0.495281	0.0617936	0.0464326	0.119021	-0.387024	0.061063	0.0858759	-0.393221	0.0135696	0.0279035	0.0210923	-0.4367	-0.477753	-0.131074	-0.0730698	0.0956687
ER- 15:0	-0.0763418	0.129844	-0.0859081	-0.204066	-0.0626678	0.012806	0.510197	-0.111153	0.0218868	-0.127499	0.295934	0.425227	-0.0617471	0.0403013	-0.124247	0.287867	0.233962	0.170245	0.0532076	0.225151	0.109729	0.277317	0.0421687	-0.138554	0.112283	0.330946	0.268826	-0.19435	-0.193743	-0.0316265	0.165663	-0.112199
ER-dma16:0	0.248868	-0.0417311	0.137048	0.158014	-0.230747	-0.203989	-0.538869	0.0768072	-0.124812	-0.0938561	-0.160271	-0.520756	-0.189616	-0.142266	-0.0338601	-0.247741	-0.408749	-0.15732	-0.108597	-0.203913	0.100603	-0.208208	-0.0722348	0.142212	0.130271	-0.20565	-0.0775019	0.205119	-0.0158192	0.137698	-0.0361174	-0.111362
ER-16:0	-0.103397	-0.0606541	0.173063	0.23609	-0.0219955	0.0654381	0.119156	-0.0316027	-0.0308968	0.115254	-0.0511278	0.156109	0.037594	0.239188	0.172932	-0.0677201	0.171063	-0.140654	-0.102487	-0.0601504	-0.156627	-0.062453	-0.0240602	0.0676692	-0.225734	-0.019571	-0.124812	-0.199323	-0.0466692	-0.338346	0.12782	0.178947
ER-16:1n-9	-0.576671	-0.220356	-0.279738	-0.384544	-0.114894	-0.182688	0.412814	0.00193189	0.151689	0.0131517	0.359062	0.360921	-0.0702681	0.0289675	-0.102699	0.399902	0.405149	0.366536	-0.14898	0.380683	0.122961	0.360105	0.428558	-0.00154435	-0.143733	0.347099	0.288794	-0.0799503	0.148812	-0.0208488	-0.0718124	0.239375
ER-16:1n-7	-0.0245469	-0.037558	0.259789	0.252822	0.436067	0.23598	-0.0422643	-0.359187	-0.200226	0.21372	-0.146727	0.236982	0.31377	0.425292	0.121144	-0.0271084	0.497361	0.0338728	0.0622173	0.0331076	-0.507159	-0.0741717	0.189616	-0.37848	0.152485	-0.141996	-0.0684726	-0.407603	-0.40226	-0.0594432	0.112867	-0.0519188
ER- 17:0	-0.269143	-0.0818742	0.0566897	-0.0883695	-0.355813	-0.299209	0.351516	0.185187	-0.0404997	-0.0794554	0.200153	0.321212	-0.226588	-0.168116	0.168431	0.100152	0.084406	-0.0525127	-0.216125	0.0135953	0.352876	0.117915	0.0755295	0.209217	-0.346563	0.150095	0.0249247	0.0396679	0.0952747	-0.194866	0.0415412	0.267374
ER-dma18:0	0.451494	0.1479	-0.117426	-0.0436254	0.0178307	0.069225	-0.336101	-0.0459165	0.0361855	-0.130369	-0.0714554	-0.347417	0.0203084	-0.207675	-0.273787	-0.0978547	-0.275161	0.0248307	0.202036	-0.0353516	0.0448211	-0.0986075	-0.333208	-0.129372	0.200979	-0.0903615	0.0609252	0.037246	-0.0410392	0.169237	0.0488906	-0.442272
ER-dma18:1n-9	-0.0441845	-0.119123	-0.274849	-0.28292	-0.33891	-0.21528	-0.222642	0.192771	-0.0497738	-0.0738787	0.133935	-0.323774	-0.213695	-0.184042	-0.151242	0.0651355	-0.242082	0.109146	0.156863	0.0376223	0.331575	0.121988	-0.0105342	0.218962	0.137048	0.0971751	0.16629	0.31577	0.135217	0.3845	-0.0594432	-0.189616
ER-dma18:1n-7	0.238834	0.275289	-0.245284	-0.136501	0.183723	0.353453	0.164145	-0.0456605	0.387755	0.271628	0.104827	-0.0408472	0.257166	0.118823	-0.275265	0.0811323	-0.0491308	0.0886461	0.30839	0.132731	-0.273037	0.0856606	-0.285823	-0.0791859	0.0883021	0.216686	0.104827	-0.141079	0.265006	-0.0444949	0.193817	-0.293365
ER-18:0	-0.28453	0.0530724	-0.0775019	-0.17594	-0.0068262	-0.197819	0.646308	-0.0293454	0.192917	-0.0459511	0.294737	0.501511	-0.100752	-0.147424	0.0781955	0.265613	0.175584	0.122602	-0.198945	0.190977	0.233434	0.250564	0.111278	-0.0526316	-0.228743	0.289048	0.105263	-0.113577	0.177644	-0.294737	-0.0496241	0.281203
ER-18:1t	-0.294075	-0.03451	0.056831	-0.148176	-0.137334	-0.157637	0.169371	0.25668	0.00527705	0.303693	0.179015	0.0773296	-0.101542	-0.103461	0.147424	0.123448	0.241237	0.0504138	0.0508859	0.0676946	0.20904	0.183666	0.19481	0.186536	-0.0937147	0.240964	0.104551	0.0722348	0.208584	-0.0180519	0.292591	0.0579165
ER-18:1n-9	0.0769817	0.00530724	0.020316	-0.043609	0.257879	0.176758	-0.0316744	0.0594432	0.0979656	0.466291	0.0466165	0.0565613	0.115789	0.000752163	-0.0947368	0.126411	0.520725	0.157202	0.210249	0.148872	-0.173193	0.0699774	0.0165414	-0.124812	-0.0255832	-0.019571	0.0932331	-0.133885	-0.0451637	0.0887218	0.230075	-0.153383
ER-18:1n-7	0.0192527	-0.0750877	0.0493037	0.0752163	0.210174	0.0353649	-0.136176	-0.159202	0.114587	0.470234	0.069199	0.022633	0.0391125	0.239278	-0.12862	0.150922	0.60573	0.209556	0.130796	0.228657	-0.308475	0.0967256	0.176006	-0.0722076	0.00188182	0.0128012	0.142911	-0.20617	-0.0496988	0.0917638	0.163971	-0.141407
ER-18:2n-6	-0.0520954	-0.104668	-0.0504328	0.0564122	-0.284153	-0.20617	-0.266316	-0.00865638	-0.19789	-0.0561417	-0.12862	-0.355339	-0.196314	-0.157637	0.199323	-0.168988	-0.449303	-0.086155	-0.165096	-0.161715	0.121657	-0.119684	0.0383603	0.12862	0.140384	-0.170557	-0.165476	0.0511663	-0.0165663	-0.0541557	-0.00752163	0.00902595
ER-20:0	0.0571753	-0.215294	0.263497	0.23463	0.0083715	-0.155095	-0.015891	-0.0830505	0.000756144	0.0956161	-0.0701626	0.149451	0.0769525	0.101887	0.113165	-0.143828	0.0979207	-0.216605	-0.250662	-0.137307	-0.358142	-0.215554	-0.0316863	-0.0143343	-0.38996	-0.236028	-0.238402	-0.209058	-0.0887465	-0.312337	-0.267825	0.402115
ER-20:1n-9	0.264372	-0.148179	0.0799398	0.185381	0.190806	0.116849	-0.207483	-0.302414	-0.104607	0.141185	-0.109269	0.114513	0.306708	0.323031	-0.146948	-0.110483	0.213746	-0.0331701	0.021148	-0.0218539	-0.529434	-0.21908	-0.104748	-0.318765	-0.0867271	-0.29272	-0.100226	-0.427064	-0.349302	-0.0708367	-0.101733	-0.0753581
ER-18:3n-3	-0.238456	0.0809897	-0.0762266	-0.099548	-0.243443	-0.00188609	0.108926	0.426039	0.00529101	-0.126936	-0.0286577	-0.175492	-0.101056	-0.142211	0.220966	-0.101887	-0.504157	-0.170502	-0.0102041	-0.184767	0.408233	0.0120755	0.0324285	0.344647	0.0252831	0.145716	-0.0822025	0.392683	0.294829	-0.0030166	0.0444949	0.170438
ER-20:2n-6	-0.0745537	-0.435995	0.27039	0.339533	-0.187309	-0.128889	-0.624485	0.0568843	-0.478929	0.0186032	-0.403954	-0.263021	0.181135	0.07051	0.405469	-0.513096	-0.246111	-0.440877	-0.164834	-0.485048	-0.277805	-0.474036	-0.124293	0.131114	-0.466072	-0.535293	-0.553257	-0.0462485	-0.026556	-0.294818	-0.191745	0.346354
ER-22:0	0.0889142	-0.0038009	0.193512	0.138711	-0.0981007	-0.239065	0.116824	-0.0588458	0.110314	0.399547	0.0927255	-0.174291	-0.289485	-0.247738	0.0821714	0.0731801	0.236116	0.0346909	-0.16547	0.0610632	-0.0192526	0.0490382	-0.149266	0.011308	-0.0694079	-0.0143396	0.00376933	-0.180242	0.00226415	-0.232945	0.134942	0
ER-20:3n-6	-0.0638461	0.0789394	-0.289266	-0.337975	0.0573289	0.128765	0.129861	-0.0760829	-0.00867598	-0.402338	0.108393	0.117781	0.18743	-0.00753012	-0.267972	0.126554	-0.151641	0.173946	0.145228	0.125706	0.104033	0.1371	-0.0150546	-0.19571	0.192844	0.217408	0.205495	0.0523344	0.0433308	0.203237	-0.0820475	-0.197215
ER-22:1n-9	-0.0304069	-0.20084	-0.0473674	-0.104509	-0.0450726	-0.0715926	0.230158	-0.204627	0.324482	0.0163128	0.265815	-0.0319031	0.0363508	0.00984871	-0.268845	0.162565	0.151425	0.146594	-0.275525	0.212046	-0.263941	0.0947348	-0.273388	-0.350634	-0.0841245	0.0640649	0.13783	-0.240536	-0.0451108	-0.0999647	-0.393043	0.143131
ER-20:4n-6	0.0686797	-0.122825	0.0285929	0.124812	-0.165346	-0.179015	-0.3997	0.0729872	-0.174077	-0.208663	-0.201504	-0.37783	-0.114286	-0.0210606	0.0736842	-0.24906	-0.51771	-0.200827	-0.10098	-0.254135	0.0911146	-0.20617	0.00451128	0.215038	0.075997	-0.218291	-0.174436	0.290335	0.0549492	0.144361	-0.261654	0.108271
ER-20:5n-3	0.0332328	0.190066	-0.158886	0.0188111	0.16585	0.385397	0.11434	-0.241717	-0.238688	-0.399548	-0.109857	0.185283	0.340105	0.485886	-0.0699774	-0.0681476	-0.317874	-0.0519383	0.216818	-0.089541	-0.158629	-0.0350151	-0.0127916	-0.220467	0.325301	0.0523541	-0.0210685	-0.056831	-0.2742	0.151994	-0.158014	-0.13845
ER-24:0	0.16302	0.0561051	0.258841	0.257143	0.160036	-0.00977811	0.112369	-0.020316	0.242653	0.224483	-0.0616541	0.0625946	-0.0195489	-0.00150433	0.087218	-0.0707299	0.119819	-0.148176	-0.163527	-0.0421053	-0.185241	-0.11061	-0.124812	0.0496241	-0.179082	-0.0843057	-0.121805	-0.117337	0.112909	-0.290226	0.0691729	0.162406
ER-24:1n-9	0.0929007	-0.0633554	0.215738	0.197141	0.321452	0.135868	0.105283	-0.267696	0.0754149	0.10931	-0.0255832	0.36302	0.289692	0.36131	0.00376223	-0.0135542	0.380845	-0.0621001	-0.0222474	0.0278405	-0.513565	-0.0956325	0.00150489	-0.262604	-0.153614	-0.129944	-0.0902935	-0.293941	-0.229379	-0.0872837	-0.211437	0.1693
ER-22:4n-6	-0.00566255	-0.232089	-0.100866	0.0157954	-0.298948	-0.30775	-0.357979	0.0519383	-0.196759	-0.381312	-0.0932682	-0.224067	-0.12185	-0.140331	0.0391125	-0.21114	-0.527328	-0.163281	-0.183566	-0.220384	0.196234	-0.179902	-0.0315908	0.127115	-0.19044	-0.205196	-0.182775	0.188111	0.0436747	-0.0481384	-0.398646	0.225649
ER-22:5n-6	0.035512	-0.033777	-0.120151	0.0120437	-0.184895	-0.173946	-0.212533	0.136723	-0.00980763	-0.248869	-0.102371	-0.355607	-0.192699	-0.216868	0.0210764	-0.146893	-0.557526	-0.125	-0.116183	-0.176891	0.262721	-0.0979284	-0.0955966	0.234099	-0.0399247	-0.087792	-0.127964	0.327184	0.240015	-0.00451637	-0.271735	0.149793
ER-22:5n-3	0.0725625	-0.130603	-0.138659	-0.0677712	-0.0258267	-0.0158192	-0.243958	-0.110776	-0.157736	-0.344021	-0.0753013	-0.0793052	0.0828314	0.142373	-0.0948796	-0.0866617	-0.288302	-0.0376648	0.121509	-0.0798194	-0.0806938	-0.080633	0.0120482	-0.0240964	0.180106	-0.107049	-0.0210844	0.116008	-0.164342	0.286145	-0.308735	-0.0542169
ER-22:6n-3	0.309553	0.180893	-0.0112909	0.0473862	0.11571	0.305493	-0.31309	-0.0338728	-0.224652	-0.174454	-0.267018	-0.146738	0.218127	0.17833	-0.00526514	-0.216033	-0.32077	-0.146727	0.392764	-0.196314	-0.14501	-0.176139	-0.0887552	0.0308387	0.401957	-0.134036	-0.0797292	0.119639	-0.198042	0.36179	0.14968	-0.405416
ER-w6 / w3	-0.268681	-0.360134	0.105342	0.0330827	-0.244226	-0.494171	-0.0377076	0.1076	0.155238	0.377402	0.142857	-0.185521	-0.344361	-0.327191	0.108271	0.0797592	0.260739	0.0857465	-0.45667	0.105263	0.100904	0.0383747	0.121805	0.124812	-0.382995	-0.0587129	-0.0195489	-0.109816	0.227324	-0.362406	-0.0210526	0.36391
Nasal mucosa (NM) fatty acids / total plasma (Plasma) fatty acids
Variables	NM-14:0	NM-15:0	NM-dma16:0	NM-16:0	NM-16:1n-9	NM-16:1n-7	NM-17:0	NM-dma18:0	NM-dma18:1n-9	NM-dma18:1n-7	NM-18:0	NM-18:1t	NM-18:1n-9	NM-18:1n-7	NM-18:2n-6	NM-20:0	NM-18:3n-6	NM-20:1n-9	NM-18:3n-3	NM-20:1n-7	NM-20:2n-6	NM-22:0	NM-20:3n-6	NM-20:4n-6	NM-20:5n-3	NM-24:0	NM-24:1n-9	NM-22:4n-6	NM-22:5n-6	NM-22:5n-3	NM-22:6n-3	NM-w6 / w3
Plasma-14:0	-0.245285	-0.0545887	-0.411588	-0.550376	0.0128939	0.181271	0.584467	-0.20316	0.114544	-0.319398	0.443609	0.254149	0.037594	-0.170741	-0.314286	0.490595	0.432556	0.470854	0.253957	0.454135	0.135542	0.487585	-0.297744	-0.496241	0.223476	0.461423	0.457143	-0.263257	-0.251412	0.0646617	0.0120301	-0.33985
Plasma-15:0	0.0866768	0.17833	-0.327925	-0.373305	-0.0901498	0.0486611	0.44289	-0.218114	0.00869237	-0.383075	0.380092	0.430787	-0.111614	-0.0995854	-0.323531	0.388303	0.189342	0.325916	0.207483	0.331072	0.248867	0.364529	-0.0950231	-0.30166	0.22151	0.337864	0.394421	-0.180687	-0.360137	0.146305	0.0588238	-0.358222
Plasma-dma16:0	-0.173535	-0.238516	-0.214097	0.0934088	-0.0961269	-0.133761	-0.101625	-0.522428	-0.13439	-0.290566	0.124294	0.0948244	-0.150659	0.444236	-0.14614	0.125141	-0.00981503	0.150339	-0.227633	0.158192	-0.191249	0.134942	0.200377	-0.125801	0.061063	0.030543	0.0655368	-0.209495	-0.205128	-0.114501	-0.357063	0.184558
Plasma-16:0	0.116982	-0.00227453	0.121144	-0.0631579	0.110736	0.319669	-0.030166	0.159518	0.0874154	0.222976	-0.0451128	-0.193063	0.159398	0.0413689	-0.103759	0.00526712	0.209496	0.0293343	0.183874	0.0406015	-0.210091	-0.0293454	-0.165414	-0.111278	0.331076	-0.0421528	0.117293	0.00676946	-0.210764	0.345865	0.218045	-0.293233
Plasma-16:1n-9	-0.250284	-0.074554	-0.223104	-0.358357	-0.0532732	-0.129812	0.337495	0.174406	0.417014	0.0767197	0.33497	-0.1521	-0.288195	-0.493587	-0.115429	0.363535	0.35501	0.344907	0.0858224	0.362884	0.387609	0.391847	-0.188609	0.00528106	-0.00604004	0.405213	0.343269	0.0437738	0.290409	-0.107884	0.213506	-0.149378
Plasma-16:1n-7	0.0188823	0.206759	-0.0244729	-0.0218209	0.398874	0.501317	0.256604	-0.155497	-0.0663651	0.106672	-0.00300978	0.35585	0.333333	0.359052	-0.0910459	0.139684	0.385747	0.163342	0.259804	0.160271	-0.210249	0.0997741	0.0797592	-0.368698	0.343373	0.0983051	0.156509	-0.295822	-0.358945	0.115877	0.340105	-0.313017
Plasma-17:0	-0.113852	0.104842	-0.206964	-0.404543	-0.514495	-0.321109	0.37467	0.169128	0.0644187	-0.302275	0.410593	0.175579	-0.470329	-0.489417	-0.109643	0.311392	-0.0659344	0.197431	-0.112543	0.215504	0.684595	0.353012	-0.0219285	0.132327	0.0359444	0.344818	0.331196	0.202348	0.0533692	0.145182	0.128546	-0.130059
Plasma-dma18:0	0.0620507	0.0992034	-0.0101849	0.263099	0.0577957	0.0475114	-0.22344	-0.0407394	-0.163204	0.00453172	-0.123634	0.0378072	-0.0271392	0.360107	0.0512629	-0.138816	-0.248583	-0.156863	0.00226672	-0.154543	0.00566252	-0.0788383	0.219375	0.18922	-0.0256507	-0.0411321	-0.133434	0.0599549	0.0569812	-0.139465	0.045232	0.147004
Plasma-dma18:1n-9	-0.172325	0.130602	-0.215517	-0.161801	0.127969	0.192259	0.128384	-0.185109	-0.0285506	0.0247345	0.240043	0.278864	-0.0258274	0.402375	-0.22561	0.318905	0.275228	0.316125	0.125242	0.312967	0.0273879	0.350453	0.41096	-0.12382	0.41355	0.318264	0.351709	-0.0349561	-0.142591	0.293977	0.208898	-0.182311
Plasma-18:0	-0.259065	-0.213967	-0.364458	-0.23702	-0.424681	-0.352277	0.231699	-0.0711596	0.187029	-0.18432	0.318285	-0.349435	-0.521445	-0.367332	-0.0496614	0.239834	-0.274887	0.179902	-0.206637	0.1693	0.301432	0.31363	-0.236268	0.119639	0.00376506	0.264783	0.122649	0.0587128	0.199247	-0.268623	-0.276148	0.181339
Plasma-18:1t	0.165724	-0.0834308	0.429432	0.254983	0.00341438	-0.0944319	-0.284045	0.226571	-0.0900869	0.42728	-0.192554	-0.184459	0.00376081	-0.0707299	0.179767	-0.25254	0.0542783	-0.28781	-0.115718	-0.251222	-0.176271	-0.26082	-0.0285822	0.197067	-0.146782	-0.263931	-0.215118	0.0410083	0.0884789	-0.0564122	0.22264	0.118842
Plasma-18:1n-9	-0.0852836	-0.118276	-0.277652	-0.422556	0.0401987	-0.036856	0.224737	0.0158014	0.500378	0.177025	0.369925	-0.0580696	-0.111278	-0.356525	-0.368421	0.41535	0.477771	0.459571	0.00301433	0.467669	0.0271085	0.327314	-0.100752	-0.231579	0.0195636	0.224313	0.380451	-0.0714554	0.103124	0.144361	-0.0691729	-0.138346
Plasma-18:1n-7	0.248397	0.315899	-0.283402	-0.103798	0.220797	0.253574	-0.17088	-0.106135	0.309085	0.381312	0.147424	-0.00980765	-0.0579165	0.0635816	-0.373825	0.27851	0.392387	0.410083	0.25933	0.378338	0.0124294	0.235604	0.163971	-0.0917638	0.22356	0.118223	0.318165	-0.0127916	0.0655121	0.330952	0.315908	-0.47988
Plasma-18:2n-6	-0.208303	-0.167557	0.0714823	0.0676692	-0.58857	-0.523505	-0.180242	0.0677201	-0.300679	-0.255368	-0.00300752	0.0467574	-0.321805	-0.182023	0.332331	-0.182092	-0.437077	-0.220384	-0.426527	-0.225564	0.36747	-0.112867	0.204511	0.314286	-0.309255	-0.156568	-0.227068	0.181271	0.102371	-0.123308	-0.169925	0.344361
Plasma-20:0	-0.110951	-0.207876	0.138174	0.156046	-0.0516994	-0.268975	-0.0234009	-0.264866	0.0958329	-0.0674409	0.0956165	-0.176082	-0.130038	0.0474436	-0.0298323	0.00880334	-0.0145666	-0.0176	-0.404798	0.00841425	-0.220249	0.0099516	-0.0588997	-0.143042	-0.193291	-0.0363753	-0.0734334	-0.031374	0.0616466	-0.202707	-0.602001	0.44213
Plasma-18:3n-6	-0.232805	-0.356121	-0.27581	-0.0933736	-0.00531727	-0.157439	-0.126133	-0.0859081	-0.0309434	-0.367409	0.058735	0.0407855	-0.106928	-0.115254	-0.0903615	0.103994	0.201509	0.111488	0.0679245	0.0948796	0.0965309	0.117558	-0.0737953	0.0707832	-0.516202	0.0821711	-0.00903615	-0.0346516	0.159065	-0.409639	-0.272591	0.265061
Plasma-20:1n-9	0.173917	0.451342	-0.115595	-0.121587	0.382906	0.359958	0.36434	-0.0962024	0.407859	0.260383	0.150464	-0.223711	0.123107	0.0718396	-0.380721	0.268834	0.137476	0.343614	0.214402	0.309288	-0.0270179	0.242978	-0.139826	-0.351084	0.595847	0.339688	0.3906	-0.0345894	0.0452664	0.305488	0.151984	-0.490149
Plasma-18:3n-3	-0.0854122	0.0106305	-0.0320271	-0.0120482	0.445131	0.398494	0.298339	-0.298794	-0.183774	-0.133157	-0.057982	0.415408	0.646085	0.40791	0.0384037	-0.0252449	0.223019	0.00338983	0.293208	-0.0225904	-0.371795	-0.044838	-0.201054	-0.576055	-0.00715901	-0.00263852	-0.0828314	-0.366855	-0.295138	-0.0519579	-0.216868	-0.0715362
Plasma-20:2n-6	-0.315624	-0.0645667	-0.131971	0.00990947	-0.181471	-0.0461345	-0.139152	0.0759026	-0.20475	0.048877	0.00304907	0.136476	-0.0937588	0.0415592	0.272129	-0.0389049	-0.0702873	-0.0339336	-0.0744892	-0.0586945	0.200397	0.057213	0.279752	0.185231	-0.222749	0.0183151	-0.144831	0.0129634	0.152244	-0.266793	0.202763	0.202763
Plasma-20:3n-9	0.143454	-0.149448	-0.293231	0.0219285	0.35393	0.180033	-0.273039	-0.412793	-0.0022736	-0.245078	-0.0249531	0.199849	0.129303	0.275344	-0.204918	0.0926988	0.186056	0.175872	0.180751	0.142157	-0.38925	0.017783	0.136108	-0.305487	-0.0276205	-0.169192	-0.0325147	-0.213694	-0.381912	-0.0264655	-0.450669	0.0952756
Plasma-22:0	-0.211453	-0.292609	-0.0650428	-0.102461	-0.3417	-0.479606	0.121177	-0.35544	0.0444492	-0.230206	0.319617	0.0943341	-0.306618	-0.0669307	-0.10399	0.212728	0.0831506	0.172107	-0.462118	0.200334	-0.0153157	0.181355	0.0588768	-0.142987	-0.172172	0.0344474	0.10399	-0.0726676	-0.0685121	-0.00764634	-0.604826	0.329557
Plasma-20:3n-6	-0.204761	-0.0102469	-0.371751	-0.335717	0.389153	0.0865964	0.299359	-0.300942	0.176537	-0.0863499	0.331201	0.538695	0.0955966	0.103916	-0.309372	0.445198	0.517164	0.434865	0.14636	0.438841	-0.100641	0.400753	0.324426	-0.319157	-0.0357815	0.357197	0.307866	-0.261295	0.0146948	-0.140008	-0.0421528	0.0662402
Plasma-20:4n-6	0.137359	-0.0303271	0.237773	0.466165	-0.0068262	-0.134637	-0.521873	0.089541	-0.219292	-0.0165725	-0.393985	-0.165159	-0.0661654	0.25724	0.246617	-0.396539	-0.39563	-0.400903	-0.0941977	-0.390977	-0.0753013	-0.360421	0.257143	0.482707	-0.21219	-0.315394	-0.37594	0.238436	0.152051	-0.136842	-0.0766917	0.318797
Plasma-20:5n-3	0.388219	0.228762	0.253012	0.437171	0.63873	0.610463	-0.176227	-0.208961	-0.390649	-0.0625707	-0.51392	0.0996229	0.613243	0.711705	0.127916	-0.36747	-0.151584	-0.325932	0.481147	-0.364184	-0.585531	-0.389307	-0.0180587	-0.24906	0.417169	-0.305838	-0.288939	-0.18216	-0.574011	0.145222	0.000752446	-0.202408
Plasma-24:0	-0.175286	-0.279221	-0.022745	-0.011364	-0.246466	-0.441845	0.0193771	-0.182339	0.0937751	-0.134727	0.210612	-0.0771285	-0.371223	-0.159913	0.0553046	0.09932	-0.0956733	0.00871565	-0.373582	0.0477286	-0.00341433	0.128509	0.0159095	0.0643958	-0.205084	0.0185821	-0.0522742	0.0651779	0.105804	-0.193187	-0.525773	0.478802
Plasma-24:1n-9	-0.127885	-0.154316	-0.0241419	0.168866	-0.0619783	-0.0814482	-0.0680529	-0.463599	-0.174537	-0.146903	0.0294008	0.0986768	0.0444781	0.513199	-0.084433	0.0128254	-0.021156	0.065234	-0.291651	0.0603093	-0.271801	-0.0128254	0.184697	-0.215606	0.0856282	-0.101132	-0.0022616	-0.180619	-0.23434	0.0866946	-0.418396	0.149266
Plasma-22:4n-6	-0.228899	-0.258594	0.171346	0.187127	-0.0710738	-0.403193	-0.277359	0.288104	-0.025437	0.0986733	-0.160611	0.080168	-0.162126	-0.0655568	0.377284	-0.210771	-0.184893	-0.258059	-0.334477	-0.228037	0.108879	-0.21115	0.525773	0.448498	-0.427228	-0.24005	-0.322737	0.23267	0.276456	-0.245462	-0.160611	0.665171
Plasma-22:5n-6	-0.227313	-0.180077	0.23195	0.279651	0.0916061	-0.152422	-0.256867	0.0395457	-0.163753	-0.0810842	-0.19758	0.215326	-0.0258373	0.194233	0.307008	-0.176434	0.0159945	-0.209437	-0.269621	-0.176302	-0.0734429	-0.167309	0.510667	0.224177	-0.316365	-0.186391	-0.269012	0.0783013	0.0429841	-0.270532	-0.121587	0.559302
Plasma-22:5n-3	-0.144318	-0.289577	-0.0842149	-0.0769817	-0.043396	-0.192904	-0.191522	-0.0581574	-0.322618	-0.345558	-0.0158492	0.297123	0.0369814	0.277465	-0.0573589	0.0041541	0.0627837	-0.0105701	0.124055	-0.013585	0.00113379	-0.00944113	0.378871	0.153963	-0.0660879	0.000377787	0.0528306	0.0154776	-0.171893	0.126793	-0.0837742	0.0958497
Plasma-22:6n-3	0.306417	0.258538	0.31377	0.615038	0.385301	0.498684	-0.269232	-0.231001	-0.531275	-0.088889	-0.601504	0.193063	0.521805	0.763445	0.360902	-0.513168	-0.303693	-0.453554	0.278825	-0.469173	-0.434488	-0.494357	0.081203	-0.0827068	0.246802	-0.395183	-0.439098	-0.251222	-0.508845	-0.081203	0.228571	-0.172932
Plasma-w6 / w3	-0.275474	-0.275976	-0.285929	-0.451128	-0.656073	-0.714554	0.0113123	0.227239	0.397891	0.0105462	0.515789	-0.188538	-0.729323	-0.77548	-0.189474	0.360421	0.0489828	0.307634	-0.45667	0.336842	0.585844	0.377728	0.0706767	0.341353	-0.395034	0.250659	0.281203	0.305378	0.55702	-0.0511278	-0.148872	0.266165
Nasal mucosa (NM) fatty acids / plasma phospholipid (plasma PL) fatty acids
Variables	NM-14:0	NM-15:0	NM-dma16:0	NM-16:0	NM-16:1n-9	NM-16:1n-7	NM-17:0	NM-dma18:0	NM-dma18:1n-9	NM-dma18:1n-7	NM-18:0	NM-18:1t	NM-18:1n-9	NM-18:1n-7	NM-18:2n-6	NM-20:0	NM-18:3n-6	NM-20:1n-9	NM-18:3n-3	NM-20:1n-7	NM-20:2n-6	NM-22:0	NM-20:3n-6	NM-20:4n-6	NM-20:5n-3	NM-24:0	NM-24:1n-9	NM-22:4n-6	NM-22:5n-6	NM-22:5n-3	NM-22:6n-3	NM-w6 / w3
Plasma PL- 14:0	-0.179031	0.16236	-0.172076	-0.343893	0.104224	0.118823	0.448563	-0.0954719	0.12963	0.155648	0.413275	0.192133	-0.0361993	0.0773296	-0.371797	0.479624	0.582767	0.428896	0.239229	0.438162	0.146903	0.505662	0.00452491	-0.174963	0.246038	0.554172	0.533939	-0.0505471	0.117026	0.254149	0.307694	-0.363501
Plasma PL-15:0	0.0617424	0.304037	-0.193732	-0.282266	-0.0673781	0.123444	0.333838	-0.164653	-0.0665659	-0.131947	0.325285	0.392127	-0.0890572	0.0743681	-0.289059	0.349699	0.259077	0.280862	0.235628	0.292078	0.211641	0.373113	0.0520758	-0.129058	0.292675	0.381943	0.403776	-0.0528504	-0.163582	0.298115	0.310946	-0.427928
Plasma PL-dma16:0	-0.337619	-0.249151	-0.221636	-0.100189	-0.158058	-0.0757348	-0.0370231	-0.251037	-0.280106	-0.524906	0.088889	0.225161	0.0369116	0.447627	-0.143126	0.0915945	-0.0305776	0.109269	-0.0381276	0.0994352	0.0294229	0.122503	0.273447	-0.0180791	0.0463626	0.148944	0.1484	-0.021477	-0.150453	0.110735	-0.232015	0.0768363
Plasma PL- 16:0	0.121179	0.115286	0.234851	0.0932682	0.041352	0.294206	-0.193135	0.269101	-0.0226159	0.310852	-0.144415	-0.38099	0.134637	0.182844	-0.0917638	-0.118931	0.00791558	-0.0722348	0.0915946	-0.0940203	-0.0821093	-0.111404	-0.064686	0.0451298	0.364321	-0.0768073	0.0782249	0.24003	-0.0421687	0.503949	0.203836	-0.265513
Plasma PL-16:1n-9	-0.442294	-0.311214	-0.265333	-0.220125	-0.164823	-0.397661	0.272763	-0.0401217	0.426083	0.131869	0.44025	-0.386952	-0.533293	-0.172912	-0.248113	0.483731	0.403718	0.480144	-0.168311	0.481855	0.312124	0.493572	0.0158853	0.0552204	0.056776	0.421815	0.446302	0.0991314	0.256724	0.0128595	-0.260217	0.105146
Plasma PL-16:1n-7	-0.0917678	0.0565267	0.0218373	0.0248307	0.248964	0.308619	0.0290567	-0.118976	-0.108974	0.113457	0.0180587	0.402265	0.187359	0.400452	0.020316	0.114834	0.424209	0.119684	0.136124	0.13544	-0.179729	0.0941265	0.322799	-0.185102	0.176958	0.00301318	0.0872837	-0.132104	-0.320151	0.21219	0.176072	-0.0820166
Plasma PL-17:0	0.0748584	0.240035	-0.139088	-0.20339	-0.4377	-0.238885	0.170382	0.162081	0.0260476	-0.195094	0.253108	0.0668682	-0.445952	-0.410701	-0.0775896	0.172635	-0.195546	0.0972119	-0.115893	0.0903956	0.635232	0.211459	-0.0286253	0.177778	0.0173389	0.169683	0.194351	0.280709	0.0742836	0.186818	0.0813561	-0.133334
Plasma PL-dma18:0	-0.178139	-0.174775	-0.28092	0.0241146	-0.151276	-0.0184697	-0.115268	-0.286199	-0.239804	-0.496791	0.0474756	0.0967498	0.0406934	0.437242	-0.137152	-0.000377074	-0.226964	0.0708633	-0.0649547	0.0406934	0.0698113	0.035445	0.107762	-0.158252	0.0539216	0.0467748	0.064808	-0.134942	-0.247454	-0.0550114	-0.259232	0.0211003
Plasma PL-dma18:1n-9	-0.147348	-0.097033	-0.362162	-0.0392456	-0.02855	0.0932433	-0.157078	-0.379533	-0.156581	-0.393952	0.123774	0.147237	0.0603778	0.491132	-0.297361	0.137463	0.0295008	0.228767	0.0374433	0.19019	-0.0075586	0.164276	0.139624	-0.206039	0.0396527	0.114847	0.176605	-0.0894682	-0.157537	0.102642	-0.279247	-0.0656608
Plasma PL-18:0	-0.116227	0.0826412	-0.294959	-0.464662	-0.289734	-0.276044	0.30694	0.211437	0.478524	0.147646	0.401504	-0.335597	-0.497744	-0.746145	-0.121805	0.355907	-0.0263753	0.299361	0.00452149	0.303759	0.465362	0.426637	-0.230075	0.207519	0.0850264	0.431314	0.306767	0.245205	0.530674	-0.00451128	0.183459	-0.15188
Plasma PL-18:1t	-0.163389	-0.123103	0.195325	0.0753581	-0.221213	-0.174897	-0.153817	0.319005	-0.195997	0.311816	-0.0482292	0.104308	0.000753581	0.0354316	0.259986	-0.191177	-0.157477	-0.267245	-0.258308	-0.245668	0.0532076	-0.154978	0.267521	0.290882	-0.287708	-0.16258	-0.232103	0.148134	0.221426	-0.0542579	0.097212	0.388094
Plasma PL-18:1n-9	-0.153209	-0.177413	-0.333333	-0.42406	0.0303387	-0.0616773	0.383109	-0.262604	0.331576	0.00451978	0.488722	0.15083	-0.0992481	-0.22941	-0.329323	0.491347	0.50716	0.501692	-0.0482292	0.496241	-0.0391567	0.413845	-0.145865	-0.523308	0.0504139	0.225066	0.36391	-0.254231	-0.202484	0.0842105	-0.353383	-0.0390977
Plasma PL-18:1n-7	0.28701	0.163889	-0.202184	0.0361174	0.0724881	0.0794129	-0.250189	-0.211973	0.285822	0.252168	0.119639	-0.164906	-0.145222	0.14904	-0.318285	0.160768	0.147059	0.276251	0.0889895	0.273138	-0.0666918	0.128012	0.0586908	-0.0842739	0.260919	0.00527307	0.224981	-0.027851	-0.0440678	0.293454	0.0571859	-0.355154
Plasma PL-18:2n-6	-0.181888	-0.153152	-0.38149	-0.320301	-0.324624	-0.245957	0.354451	-0.401806	-0.0602865	-0.402261	0.33985	0.466065	-0.103759	-0.297104	-0.0406015	0.254327	0.110023	0.238436	-0.157499	0.23609	0.0896085	0.227239	-0.166917	-0.326316	-0.383747	0.127211	0.0466165	-0.455058	-0.15732	-0.46015	-0.210526	0.0691729
Plasma PL-20:0	-0.0503788	-0.027017	0.220545	0.210568	-0.21698	-0.166479	-0.0643452	0.0343657	-0.0601362	0.093762	-0.101888	-0.196064	0.00603778	0.0252927	0.158492	-0.238294	-0.405825	-0.259722	-0.458397	-0.260379	-0.0884356	-0.222433	-0.0528306	0.0716986	-0.211104	-0.210428	-0.276983	0.127974	0.217228	-0.0935856	-0.371323	0.402267
Plasma PL-18:3n-6	-0.199924	-0.250763	-0.31846	-0.203329	0.00800615	-0.0177696	0.193708	-0.126703	-0.111364	-0.602048	0.101286	0.153526	0.00151174	-0.143669	-0.184432	0.183058	0.235228	0.211345	0.155683	0.167803	0.284635	0.163012	-0.300836	-0.219202	-0.266266	0.156642	0.160244	-0.155011	-0.135453	-0.253972	-0.190479	-0.0665164
Plasma PL-20:1n-9	0.416035	0.469466	0.0537889	-0.037094	0.367698	0.383196	0.17502	0.0761378	0.240898	0.0132728	-0.0484493	-0.15376	0.30735	-0.0181753	-0.230134	-0.027652	-0.150609	0.00113596	0.348259	-0.0219536	-0.0216076	-0.0359855	-0.352771	-0.284639	0.385992	0.103071	0.130207	0.136315	-0.0208416	0.364127	-0.0174115	-0.425445
Plasma PL-18:3n-3	-0.187595	0.0254564	-0.134616	-0.128109	0.240598	0.290615	0.473167	-0.421192	-0.195997	-0.319366	0.137905	0.41421	0.425774	0.422918	-0.170309	0.174208	0.234894	0.162081	0.145015	0.138659	-0.213962	0.165159	-0.194424	-0.560665	0.0984164	0.202942	0.142427	-0.300038	-0.26971	0.0610401	-0.304447	-0.0979656
Plasma PL-20:2n-6	-0.0270792	0.136399	-0.0273778	0.112468	0.176696	0.248588	-0.181027	-0.103427	-0.186983	-0.0669991	-0.0911906	0.349477	0.128427	0.223881	0.19606	-0.058558	0.0476026	-0.0319287	0.0575039	-0.0531945	-0.0418587	-0.0209136	0.303209	-0.127667	-0.0174913	-0.131235	-0.155784	-0.0224261	-0.21454	-0.00759921	0.0265972	0.0927104
Plasma PL-20:3n-9	0.336615	0.0924317	-0.200454	-0.0558283	0.592855	0.405662	-0.266364	-0.248396	0.0922496	-0.0706728	-0.0633727	0.324631	0.299511	0.197737	-0.272352	0.0958856	0.336484	0.152831	0.4276	0.142589	-0.438611	0.0188751	0.135044	-0.265562	0.0264252	-0.0993205	0.0218787	-0.129435	-0.237916	0.112411	-0.105621	-0.10713
Plasma PL-22:0	-0.467553	-0.294702	-0.0703754	-0.198113	-0.63654	-0.59078	0.152446	0.117671	0.0898073	-0.0348487	0.30095	0.0576415	-0.36976	-0.215585	0.14745	0.0881585	-0.263359	-0.0109684	-0.617283	0.0408324	0.272248	0.124481	0.254068	0.297169	-0.335608	0.0844066	-0.0234408	0.191379	0.376991	-0.0892264	-0.333465	0.556531
Plasma PL-20:3n-6	-0.0724533	0.0272944	-0.270128	-0.308271	0.445978	0.168484	0.223229	-0.156509	0.224567	-0.0316385	0.203008	0.457016	0.166917	0.0210606	-0.261654	0.342363	0.480785	0.34073	0.239639	0.353383	-0.162651	0.27389	0.275188	-0.243609	0.00978179	0.257433	0.246617	-0.204588	-0.0105382	-0.0631579	0.0631579	-0.0150376
Plasma PL-20:4n-6	0.167548	-0.0250198	0.308503	0.479699	0.056885	-0.108311	-0.54676	0.180587	-0.19367	0.0120528	-0.466165	-0.0950231	0.0315789	0.196314	0.299248	-0.467269	-0.378298	-0.464084	-0.101733	-0.442105	-0.100904	-0.454477	0.279699	0.491729	-0.309255	-0.384645	-0.442105	0.218879	0.185924	-0.196992	0.00150376	0.347368
Plasma PL-20:5n-3	0.441301	0.228297	0.308619	0.495675	0.669978	0.639955	-0.163712	-0.339481	-0.443273	-0.146571	-0.550583	0.245191	0.692742	0.721595	0.169989	-0.408355	-0.0908407	-0.355154	0.43008	-0.37909	-0.67194	-0.452766	-0.0849944	-0.386612	0.341362	-0.394955	-0.352764	-0.33371	-0.695407	0.0458819	-0.00451298	-0.219631
Plasma PL- 24:0	-0.234091	0.173898	0.186934	-0.167548	-0.326612	-0.252172	0.238834	0.673341	0.194403	0.0593574	0.0724533	-0.160106	-0.252832	-0.320878	0.207549	-0.0524927	-0.470878	-0.224614	-0.183056	-0.170567	0.540818	0.052115	0.213586	0.609816	0.053248	0.262562	0.0362267	0.684036	0.598793	0.249058	0.13585	0.264908
Plasma PL-24:1n-9	-0.16352	-0.0606998	-0.0768072	0.0188111	-0.151048	-0.0895747	0.0826417	-0.198795	0.0248869	0.0599322	0.14447	-0.0207548	-0.0797592	0.360557	-0.134688	0.13253	0.00414782	0.143395	-0.220588	0.142965	-0.0953278	0.109563	0.207675	-0.0383747	0.16378	0.0493409	0.133935	0.0210764	-0.0700565	0.27389	-0.323552	0.0970655
Plasma PL-22:4n-6	-0.313614	-0.301716	0.163707	0.126938	-0.17302	-0.463346	-0.220917	0.187903	-0.0302917	0.00832706	-0.0634688	0.167488	-0.223652	-0.0566899	0.295432	-0.116825	-0.0586901	-0.18103	-0.436579	-0.128449	0.100265	-0.120606	0.551574	0.439748	-0.482046	-0.155826	-0.231208	0.198037	0.302574	-0.249342	-0.166228	0.677001
Plasma PL-22:5n-6	-0.227978	-0.112801	0.20882	0.183051	0.00113984	-0.309722	-0.155648	0.169619	0.0018875	0.0566038	-0.112241	0.197205	-0.154426	-0.0101733	0.302072	-0.116472	-0.0585127	-0.173323	-0.370706	-0.13032	0.0607318	-0.123634	0.601131	0.355556	-0.339239	-0.128959	-0.225989	0.172947	0.238311	-0.247835	-0.0813561	0.609417
Plasma PL-22:5n-3	0.0355522	-0.0148179	0.00980393	-0.190656	0.238317	-0.00980024	0.047997	0.150076	-0.0555136	-0.250283	-0.00376791	0.398337	0.246421	0.114211	-0.10098	0.000377074	-0.0135952	-0.0795327	0.244335	-0.0489828	-0.0139623	-0.0271494	0.275057	0.0761117	0.01546	0.0863826	0.0693295	0.160573	0.00716711	0.245668	-0.0565186	0.0761117
Plasma PL-22:6n-3	0.366556	0.262049	0.341739	0.594208	0.386584	0.539503	-0.261412	-0.165977	-0.471919	-0.0670687	-0.632569	0.171257	0.603987	0.722348	0.306882	-0.550245	-0.295138	-0.47705	0.296646	-0.476119	-0.46629	-0.554761	-0.0135389	-0.0789771	0.213022	-0.405121	-0.425724	-0.291196	-0.461973	-0.0985333	0.336217	-0.259496
Plasma PL-w6 / w3	-0.396229	-0.298722	-0.365689	-0.548872	-0.594638	-0.666416	0.246607	0.215199	0.47551	0.048211	0.615038	-0.220212	-0.708271	-0.806318	-0.22406	0.482318	0.149963	0.418202	-0.413716	0.433083	0.606175	0.498871	-0.037594	0.209023	-0.334086	0.37787	0.368421	0.248214	0.550245	-0.081203	-0.216541	0.26015
Nasal mucosa (NM) fatty acids/plasma ester cholesterol (plasma EC) fatty acids
Variables	NM-14:0	NM-15:0	NM-dma16:0	NM-16:0	NM-16:1n-9	NM-16:1n-7	NM-17:0	NM-dma18:0	NM-dma18:1n-9	NM-dma18:1n-7	NM-18:0	NM-18:1t	NM-18:1n-9	NM-18:1n-7	NM-18:2n-6	NM-20:0	NM-18:3n-6	NM-20:1n-9	NM-18:3n-3	NM-20:1n-7	NM-20:2n-6	NM-22:0	NM-20:3n-6	NM-20:4n-6	NM-20:5n-3	NM-24:0	NM-24:1n-9	NM-22:4n-6	NM-22:5n-6	NM-22:5n-3	NM-22:6n-3	NM-w6 / w3
Plasma EC-14:0	0.174604	0.186033	0.250565	0.0331326	0.458045	0.27533	0.135197	-0.0478523	-0.00943396	0.0211241	-0.0323796	0.274547	0.29744	0.172505	-0.10994	0.0455916	0.367925	0.0301318	0.202642	0.055723	-0.155732	0.00075358	0.0286145	-0.323796	0.257347	0.0437241	0.145331	-0.0836159	-0.258952	0.243976	0.162651	-0.223645
Plasma EC-15:0	0.00719425	0.219858	-0.104946	-0.238402	-0.0175041	0.0452832	0.58532	-0.0883355	0.118715	-0.111867	0.322144	0.330685	-0.0550739	0.0422643	-0.265562	0.335977	0.190548	0.25019	0.0465029	0.288195	0.180204	0.292564	0.00754437	-0.224068	0.314459	0.357252	0.393816	-0.142642	-0.231118	0.174275	0.132026	-0.256508
Plasma EC- 16:0	0.145716	-0.0231331	0.104629	0.219631	0.0269357	0.211437	-0.111656	0.0632292	0.0704864	0.0870385	-0.132381	-0.47039	0.133885	0.315275	-0.121098	-0.164471	-0.181681	-0.119263	0.0701094	-0.115833	-0.158945	-0.155815	-0.335464	-0.0586687	0.23598	-0.0764307	0.00300865	0.0541761	-0.112575	0.178263	-0.137646	-0.14968
Plasma EC-16:1n-9	-0.52271	-0.135743	-0.141887	-0.18175	0.172312	0.158054	0.302572	-0.0475473	0.210884	0.0740461	0.2089	0.125946	0.165159	0.44059	-0.144797	0.269435	0.318216	0.247832	-0.0347695	0.286577	-0.137085	0.292076	0.281298	-0.0625946	0.132076	0.357872	0.26169	0.0535649	0.227256	0.167422	-0.123681	0.174963
Plasma EC-16:1n-7	-0.0196228	0.169832	0.146727	0.165414	0.526376	0.496427	0.268478	-0.2769	-0.0700831	0.173258	-0.103759	0.311464	0.416541	0.621286	0.043609	0.0353649	0.291636	0.02783	0.192917	0.0586466	-0.493976	0.0082769	0.178947	-0.350376	0.458239	0.055702	0.0345865	-0.334712	-0.385397	0.0661654	0.204511	-0.135338
Plasma EC-17:0	-0.256028	-0.0994251	-0.257542	-0.365465	-0.461217	-0.336659	0.423463	0.0194299	0.10798	-0.386368	0.436273	0.193212	-0.353283	-0.25516	-0.12106	0.313546	-0.084705	0.219361	-0.243813	0.241359	0.475058	0.320022	0.0152277	-0.0624336	0.0160011	0.276314	0.286281	0.0868305	-0.10519	0.111162	-0.293133	0.105832
Plasma EC-18:0	-0.0158551	-0.170275	-0.1656	-0.133133	-0.128988	-0.282167	0.287062	-0.145277	0.283076	-0.123587	0.236931	-0.0841195	-0.218127	-0.305493	-0.088003	0.172751	-0.0633247	0.124906	-0.224652	0.134637	0.026742	0.11592	-0.281309	-0.178263	-0.150546	0.00527109	0.0255735	-0.0474041	-0.0218374	-0.118842	-0.621286	0.257992
Plasma EC-18:1t	0.239773	-0.0293002	0.351965	0.196983	0.000380667	0.179314	-0.0722937	0.185424	-0.131997	0.0499056	-0.281511	-0.220288	0.206039	-0.0728581	0.197737	-0.360274	-0.318457	-0.380523	-0.0658095	-0.349436	-0.213908	-0.365938	-0.365286	-0.0701892	0.146149	-0.284474	-0.260379	-0.121556	-0.225161	-0.13585	0.221888	-0.0573589
Plasma EC-18:1n-9	-0.124529	-0.354068	-0.112867	-0.2	0.0637112	-0.097029	0.114631	-0.31377	0.229842	0.0843693	0.297744	0.0339368	-0.0601504	-0.0330952	-0.213534	0.305493	0.474003	0.330952	-0.169556	0.353383	-0.319277	0.213695	-0.0511278	-0.428571	0.0880361	-0.00225819	0.204511	-0.276044	-0.283779	0.0962406	-0.377444	0.0842105
Plasma EC-18:1n-7	0.350719	0.186033	-0.155991	0.108434	0.176229	0.161959	-0.297583	-0.212509	0.220377	0.174274	0.0240964	-0.22281	-0.0466868	0.21017	-0.338856	0.0964582	0.158491	0.213936	0.226415	0.194277	-0.122926	0.0685758	-0.0512049	-0.0873495	0.198191	-0.0120618	0.179217	0.012806	-0.0527705	0.289157	-0.0346386	-0.368976
Plasma EC-18:2n-6	-0.0475475	0.0667195	-0.0609481	-0.0857143	-0.447495	-0.294848	-0.0512823	0.148232	-0.227582	-0.174012	-0.00601504	0.153847	-0.186466	-0.39639	0.227068	-0.129421	-0.399398	-0.15645	-0.224567	-0.184962	0.390814	-0.0820166	0.0646617	0.252632	-0.355154	-0.0775311	-0.198496	0.0887552	0.216786	-0.246617	0.12782	0.136842
Plasma EC-18:3n-6	-0.3569	-0.27004	-0.186958	-0.183804	0.0562323	-0.143557	0.0797129	0.0392009	0.130993	-0.146792	0.152166	0.0797129	-0.131827	-0.10098	-0.0768363	0.219751	0.321631	0.177091	0.0369951	0.198117	0.104489	0.237467	0.12806	0.150659	-0.310969	0.257919	0.129567	0.0478524	0.284314	-0.263654	-0.0745764	0.263654
Plasma EC-18:3n-3	-0.0367007	0.118588	0.0309318	0.0444781	0.429286	0.392158	0.26276	-0.373445	-0.34643	-0.0506042	-0.0490013	0.497164	0.536753	0.544496	-0.0527706	0.0433799	0.322629	0.0539217	0.253872	0.0173389	-0.389581	0.0113165	0.0467397	-0.493782	0.125613	0.0411321	0.0105541	-0.386125	-0.378868	0.0286469	-0.022616	-0.128157
Plasma EC-20:3n-6	-0.0147504	0.129942	0.166667	0.14318	0.529468	0.313985	0.0151172	0.0739066	0.162764	0.243111	-0.192917	0.0842782	0.357198	0.215228	0.0128109	-0.081071	0.17787	-0.0938562	0.0936556	-0.064808	-0.348302	-0.0984164	0.131123	0.0203467	-0.141026	0.0196153	-0.123587	0.0282699	0.320257	-0.162774	0.0550114	0.215524
Plasma EC-20:4n-6	0.062288	0.127801	0.139255	0.230162	-0.1214	-0.0707299	-0.38778	0.387655	-0.0919715	0.100226	-0.280557	-0.293852	-0.126363	0.0568096	0.179767	-0.28265	-0.374671	-0.310008	0.112326	-0.312147	0.213559	-0.191193	0.185784	0.677698	-0.135491	-0.0545934	-0.192554	0.487585	0.443148	0.069199	0.200075	0.092516
Plasma EC-20:5n-3	0.190333	0.301223	0.0538404	0.115877	0.39394	0.534061	-0.00490567	0.00150602	-0.276018	-0.0980023	-0.267871	0.115849	0.474041	0.536696	-0.0376223	-0.145331	-0.0135747	-0.134738	0.634239	-0.164033	-0.18425	-0.104292	-0.0338601	-0.0248307	0.348268	0.0832392	0.0120391	0.02484	-0.207156	0.291196	0.281415	-0.424379
Plasma EC-22:6n-3	0.234493	0.391345	0.195325	0.283347	0.117828	0.324916	-0.11678	0.220588	-0.256798	0.0362401	-0.382066	-0.0306123	0.245668	0.323408	0.22306	-0.32353	-0.331571	-0.306446	0.366692	-0.332329	0.0467925	-0.276018	0.10098	0.245668	0.264329	-0.0875142	-0.168802	0.140219	-0.12335	0.174077	0.409948	-0.305954
Plasma EC-w6 / w3	-0.113208	-0.278251	-0.134688	-0.165414	-0.445978	-0.547574	-0.107089	0.0504139	0.326301	0.0708099	0.278195	-0.192309	-0.533835	-0.608499	-0.0571429	0.158766	0.00150716	0.163971	-0.535043	0.192481	0.268073	0.128668	-0.0180451	0.141353	-0.388262	-0.0459165	0.0421053	0.0631817	0.322921	-0.237594	-0.204511	0.308271

## Sheet: p-values
Supplementary Table S2 (continued)
Bold value : correlation is significant at the 0.05 level
p-values
Nasal mucosa (NM) fatty acids/erythrocyte (ER) fatty acids
Variables	NM-14:0	NM-15:0	NM-dma16:0	NM-16:0	NM-16:1n-9	NM-16:1n-7	NM-17:0	NM-dma18:0	NM-dma18:1n-9	NM-dma18:1n-7	NM-18:0	NM-18:1t	NM-18:1n-9	NM-18:1n-7	NM-18:2n-6	NM-20:0	NM-18:3n-6	NM-20:1n-9	NM-18:3n-3	NM-20:1n-7	NM-20:2n-6	NM-22:0	NM-20:3n-6	NM-20:4n-6	NM-20:5n-3	NM-24:0	NM-24:1n-9	NM-22:4n-6	NM-22:5n-6	NM-22:5n-3	NM-22:6n-3	NM-w6 / w3
ER-14:0	0.420214	0.5619	0.689885	0.845915	0.238206	0.361547	0.127432	0.158073	0.554536	0.664903	0.833453	0.0137218	0.196199	0.0661739	0.764466	0.610293	0.0276659	0.793774	0.84432	0.613941	0.0927573	0.796161	0.716213	0.0873146	0.954253	0.906084	0.928943	0.0556259	0.0346912	0.580512	0.759594	0.685396
ER- 15:0	0.749054	0.58191	0.718495	0.386454	0.793374	0.956824	0.0228203	0.639961	0.926273	0.590999	0.203427	0.0624459	0.796383	0.864676	0.60061	0.216445	0.317725	0.469354	0.82194	0.336665	0.64201	0.234301	0.858467	0.558834	0.634242	0.153134	0.249364	0.409892	0.411384	0.896135	0.481522	0.636781
ER-dma16:0	0.287211	0.862421	0.561003	0.502189	0.326169	0.386637	0.0155908	0.745144	0.598937	0.693421	0.498087	0.0200248	0.421593	0.548218	0.888666	0.290952	0.0747351	0.506142	0.647758	0.386819	0.67005	0.376702	0.762291	0.546231	0.58066	0.382709	0.745327	0.382188	0.949209	0.559135	0.881126	0.639325
ER-16:0	0.663736	0.799958	0.461952	0.313252	0.928434	0.781892	0.613537	0.896215	0.898577	0.625257	0.831278	0.507401	0.873693	0.30681	0.462293	0.776918	0.467199	0.552816	0.666546	0.801607	0.508045	0.794076	0.921499	0.774642	0.337035	0.936585	0.598936	0.397799	0.846027	0.144689	0.587844	0.446691
ER-16:1n-9	0.0088774	0.348929	0.231413	0.095005	0.628616	0.439043	0.0711283	0.993484	0.519602	0.95566	0.119698	0.117693	0.768653	0.90252	0.66589	0.0811078	0.0769317	0.111789	0.529253	0.0978802	0.602195	0.11857	0.0602614	0.997327	0.544047	0.133201	0.214922	0.73748	0.52762	0.932288	0.763656	0.306423
ER-16:1n-7	0.919865	0.87632	0.266074	0.27944	0.0555536	0.313482	0.860648	0.12038	0.395624	0.362224	0.535582	0.311389	0.176565	0.062403	0.607601	0.91127	0.0269448	0.886111	0.79239	0.888667	0.0239812	0.75604	0.419723	0.100672	0.517395	0.548986	0.774474	0.0756134	0.079812	0.803924	0.632474	0.828668
ER- 17:0	0.250151	0.731333	0.810489	0.710698	0.124098	0.199467	0.128093	0.430809	0.866518	0.739064	0.393995	0.166124	0.335167	0.476985	0.474153	0.671448	0.720877	0.826708	0.358461	0.954166	0.126549	0.617256	0.749248	0.372599	0.134717	0.524036	0.916073	0.866785	0.686627	0.408629	0.860553	0.252
ER-dma18:0	0.0467801	0.530173	0.620983	0.856125	0.939909	0.769597	0.147503	0.848522	0.87839	0.582571	0.76481	0.13371	0.931577	0.377949	0.241819	0.680923	0.239391	0.916389	0.389494	0.883683	0.849661	0.678579	0.151186	0.585494	0.392018	0.704409	0.796612	0.874853	0.864723	0.472018	0.836186	0.0523177
ER-dma18:1n-9	0.854269	0.615887	0.23994	0.225974	0.143987	0.360381	0.343843	0.411924	0.835752	0.756985	0.569994	0.163651	0.364004	0.435603	0.522937	0.782877	0.302403	0.643787	0.505335	0.873598	0.152321	0.605087	0.967012	0.350366	0.561003	0.680698	0.479846	0.173716	0.566286	0.0943595	0.803924	0.421593
ER-dma18:1n-7	0.307541	0.237843	0.29589	0.564746	0.434507	0.125899	0.485588	0.849371	0.091432	0.244324	0.657014	0.865362	0.271058	0.614532	0.239207	0.731301	0.837878	0.707449	0.184392	0.573491	0.243153	0.716895	0.221085	0.739928	0.708535	0.355486	0.657014	0.551601	0.256341	0.853238	0.409357	0.20872
ER-18:0	0.223253	0.822385	0.745327	0.456409	0.979513	0.401436	0.00259865	0.903772	0.411566	0.848407	0.205325	0.0255509	0.671918	0.533621	0.740692	0.255224	0.455378	0.60326	0.39871	0.416348	0.318842	0.28386	0.637294	0.826316	0.330486	0.214505	0.655674	0.632602	0.450047	0.206522	0.836247	0.227614
ER-18:1t	0.207581	0.886494	0.810025	0.531508	0.562345	0.505274	0.471664	0.271986	0.982202	0.191419	0.446518	0.743468	0.669471	0.663537	0.531509	0.600752	0.302594	0.831153	0.829595	0.774559	0.373011	0.434652	0.406927	0.427414	0.693865	0.303153	0.657864	0.759863	0.37407	0.941695	0.208755	0.806463
ER-18:1n-9	0.744584	0.9821	0.931552	0.85618	0.269698	0.452336	0.895975	0.801461	0.678237	0.0394221	0.843711	0.81091	0.623645	0.997463	0.690662	0.59199	0.0198309	0.504407	0.370206	0.527451	0.463579	0.76716	0.944248	0.598936	0.916387	0.936585	0.693017	0.572322	0.851019	0.70721	0.325998	0.516989
ER-18:1n-7	0.935127	0.753089	0.83482	0.750255	0.370379	0.881128	0.565687	0.500997	0.62727	0.0376244	0.769681	0.923766	0.868634	0.306624	0.587702	0.521734	0.00544784	0.371812	0.579128	0.329048	0.185379	0.682099	0.454285	0.762379	0.993653	0.95684	0.544246	0.381483	0.836	0.697629	0.486054	0.550667
ER-18:2n-6	0.828085	0.659818	0.833574	0.8114	0.223889	0.381483	0.255315	0.973342	0.401265	0.814759	0.587702	0.124626	0.405092	0.505274	0.395988	0.47467	0.0483635	0.717712	0.485053	0.494168	0.606071	0.614207	0.871139	0.585495	0.55144	0.470514	0.484036	0.828669	0.946694	0.821294	0.977168	0.969562
ER-20:0	0.808895	0.360351	0.259133	0.316318	0.971768	0.512259	0.948967	0.727582	0.997449	0.685561	0.768995	0.525833	0.744677	0.666076	0.631569	0.543776	0.678377	0.357372	0.28515	0.562421	0.121523	0.359758	0.895935	0.954209	0.0901479	0.314959	0.309997	0.374719	0.709507	0.179716	0.25255	0.0793265
ER-20:1n-9	0.257511	0.531499	0.73511	0.430319	0.416773	0.620456	0.378398	0.194515	0.660004	0.549154	0.645705	0.627496	0.186888	0.16364	0.534959	0.642002	0.362165	0.890972	0.928755	0.92891	0.0177883	0.351787	0.659571	0.170558	0.715898	0.209759	0.673549	0.0617274	0.131506	0.766812	0.668878	0.752218
ER-18:3n-3	0.309885	0.731756	0.749424	0.675655	0.299624	0.996174	0.644458	0.061908	0.982154	0.592658	0.906076	0.457575	0.670975	0.548374	0.345893	0.668402	0.024934	0.47066	0.968125	0.433767	0.0745549	0.959285	0.890938	0.136099	0.914871	0.536313	0.730285	0.0871308	0.205178	0.992361	0.850743	0.468845
ER-20:2n-6	0.754809	0.0560554	0.246542	0.142289	0.427362	0.586911	0.00396929	0.80985	0.0342003	0.937311	0.0784622	0.261418	0.441087	0.765436	0.0766824	0.0221828	0.294221	0.053131	0.485758	0.0317354	0.234761	0.036279	0.600473	0.578197	0.0398749	0.0163961	0.0126686	0.847422	0.913123	0.206393	0.416309	0.134076
ER-22:0	0.706602	0.989716	0.410104	0.556225	0.680157	0.308619	0.620531	0.805882	0.640228	0.0813966	0.694609	0.460705	0.215022	0.290958	0.727987	0.756813	0.313197	0.883378	0.48405	0.796161	0.937656	0.835698	0.528454	0.961871	0.771441	0.954191	0.987286	0.445297	0.992363	0.321475	0.567079	1
ER-20:3n-6	0.789528	0.738309	0.215382	0.14515	0.808391	0.585069	0.58186	0.749886	0.973276	0.0797494	0.646085	0.617659	0.425176	0.977139	0.252282	0.591569	0.521826	0.459644	0.537688	0.59407	0.659457	0.560854	0.951784	0.406567	0.411746	0.353858	0.381302	0.824817	0.854607	0.386638	0.73078	0.402901
ER-22:1n-9	0.900217	0.39415	0.843714	0.660308	0.851321	0.764367	0.325821	0.385125	0.161677	0.945017	0.254852	0.89521	0.877838	0.966789	0.250693	0.489839	0.520336	0.533839	0.238749	0.366061	0.259705	0.688315	0.242528	0.129966	0.724162	0.786364	0.558754	0.305579	0.851195	0.674361	0.0874674	0.543621
ER-20:4n-6	0.771364	0.604835	0.903774	0.59671	0.484384	0.448452	0.0818851	0.757435	0.461264	0.375638	0.39256	0.101295	0.630454	0.931576	0.755188	0.288324	0.0208616	0.394181	0.671212	0.278347	0.69967	0.381482	0.984784	0.359222	0.747746	0.353561	0.460327	0.212405	0.816208	0.540138	0.263978	0.646458
ER-20:5n-3	0.888249	0.418606	0.501861	0.936611	0.481023	0.0935456	0.628017	0.303151	0.309403	0.0820097	0.64391	0.430565	0.141587	0.0311183	0.769595	0.775529	0.171808	0.828603	0.355189	0.706997	0.502563	0.884807	0.959406	0.348682	0.160576	0.824752	0.93155	0.812494	0.241088	0.518756	0.504244	0.559134
ER-24:0	0.488613	0.812409	0.267868	0.271101	0.496681	0.969561	0.633984	0.934079	0.2997	0.338129	0.796687	0.791159	0.936659	0.997462	0.711962	0.767158	0.611553	0.531508	0.489272	0.861177	0.432569	0.641616	0.598936	0.833762	0.448278	0.723586	0.607873	0.621249	0.632345	0.213809	0.769765	0.490268
ER-24:1n-9	0.694059	0.791129	0.357632	0.401257	0.165795	0.564406	0.655612	0.252786	0.749617	0.643285	0.916387	0.11546	0.213453	0.117278	0.98731	0.956837	0.0977288	0.795229	0.927588	0.906295	0.0220457	0.687859	0.994924	0.262198	0.516349	0.583819	0.704623	0.207796	0.329114	0.714134	0.369197	0.47185
ER-22:4n-6	0.983437	0.323298	0.671566	0.946758	0.199874	0.186455	0.121701	0.826123	0.40401	0.0979955	0.695266	0.340694	0.607736	0.55374	0.868634	0.369883	0.0183114	0.489937	0.436811	0.348867	0.403459	0.446169	0.896254	0.589915	0.419544	0.38378	0.438821	0.423471	0.853465	0.841161	0.0827505	0.335577
ER-22:5n-6	0.880637	0.888943	0.612811	0.959392	0.433443	0.461608	0.36667	0.561939	0.969461	0.288703	0.666905	0.124328	0.413954	0.356776	0.928996	0.535116	0.0118934	0.598379	0.624726	0.453939	0.260575	0.680693	0.687971	0.317437	0.868433	0.712525	0.589631	0.158066	0.305103	0.987303	0.245478	0.524879
ER-22:5n-3	0.758805	0.581888	0.558534	0.776752	0.915569	0.949209	0.298576	0.641108	0.505004	0.137747	0.752401	0.739545	0.725885	0.545774	0.690214	0.716105	0.216968	0.875963	0.606512	0.737899	0.735103	0.735297	0.959377	0.921377	0.443719	0.652501	0.931496	0.622988	0.487078	0.219296	0.184993	0.821092
ER-22:6n-3	0.182681	0.441705	0.964462	0.841162	0.623885	0.188705	0.178624	0.888623	0.339408	0.46028	0.254026	0.535552	0.352239	0.44828	0.984777	0.358669	0.16777	0.535583	0.0870621	0.405092	0.54043	0.455892	0.709479	0.896255	0.0794524	0.571883	0.738188	0.612093	0.400895	0.116765	0.525194	0.0773112
ER-w6 / w3	0.25099	0.119352	0.65543	0.888751	0.298031	0.0283247	0.875821	0.64851	0.509796	0.100985	0.544399	0.431861	0.137339	0.159056	0.646458	0.735687	0.264284	0.716623	0.0444755	0.655674	0.669119	0.871091	0.605633	0.59671	0.0964296	0.806318	0.936659	0.644036	0.331932	0.11691	0.931603	0.114522
Nasal mucosa (NM) fatty acids/total plasma (Plasma) fatty acids
Variables	NM-14:0	NM-15:0	NM-dma16:0	NM-16:0	NM-16:1n-9	NM-16:1n-7	NM-17:0	NM-dma18:0	NM-dma18:1n-9	NM-dma18:1n-7	NM-18:0	NM-18:1t	NM-18:1n-9	NM-18:1n-7	NM-18:2n-6	NM-20:0	NM-18:3n-6	NM-20:1n-9	NM-18:3n-3	NM-20:1n-7	NM-20:2n-6	NM-22:0	NM-20:3n-6	NM-20:4n-6	NM-20:5n-3	NM-24:0	NM-24:1n-9	NM-22:4n-6	NM-22:5n-6	NM-22:5n-3	NM-22:6n-3	NM-w6 / w3
Plasma-14:0	0.295888	0.819868	0.0725927	0.0132148	0.956528	0.440739	0.00775069	0.388607	0.6274	0.169674	0.0511174	0.276862	0.873693	0.47003	0.176904	0.0293476	0.0577181	0.0373479	0.277234	0.0453933	0.565344	0.03047	0.20176	0.0275933	0.34034	0.0417341	0.0438538	0.260978	0.283673	0.784419	0.959438	0.142825
Plasma-15:0	0.713675	0.44828	0.15808	0.105705	0.705076	0.836945	0.0515283	0.353961	0.970686	0.0963551	0.0984339	0.0588331	0.638558	0.675539	0.163983	0.0909463	0.420404	0.159754	0.376639	0.152971	0.287213	0.113873	0.689766	0.195671	0.344685	0.144353	0.0856511	0.444155	0.119349	0.534652	0.803489	0.121435
Plasma-dma16:0	0.462682	0.30976	0.363081	0.692466	0.686314	0.572683	0.669215	0.0195772	0.570855	0.213253	0.598243	0.688035	0.52456	0.0507617	0.537238	0.595737	0.969436	0.523356	0.332893	0.501701	0.417538	0.56708	0.393458	0.596011	0.796161	0.897245	0.781571	0.373699	0.38394	0.629803	0.122711	0.432396
Plasma-16:0	0.620057	0.994864	0.607601	0.791774	0.638942	0.168252	0.901024	0.498089	0.711337	0.341443	0.851188	0.413057	0.498415	0.861125	0.662617	0.982235	0.371952	0.901291	0.434125	0.863678	0.372316	0.903772	0.484202	0.63958	0.152966	0.861019	0.619121	0.977169	0.370754	0.134654	0.352423	0.208932
Plasma-16:1n-9	0.285897	0.754808	0.342821	0.121286	0.824201	0.584204	0.144812	0.458444	0.0680933	0.745425	0.147982	0.52055	0.217145	0.0285337	0.627	0.114917	0.124155	0.135789	0.716382	0.115604	0.0915618	0.0878496	0.424106	0.982188	0.982164	0.0768825	0.137748	0.853136	0.212285	0.64994	0.362715	0.528138
Plasma-16:1n-7	0.936372	0.378334	0.920113	0.929021	0.0819458	0.0256146	0.272132	0.511152	0.781322	0.651351	0.992384	0.123221	0.150062	0.11971	0.702252	0.553441	0.0932297	0.487746	0.266046	0.496045	0.371949	0.672619	0.735687	0.11034	0.137622	0.677181	0.506306	0.204795	0.120643	0.623382	0.141587	0.17873
Plasma-17:0	0.631767	0.656968	0.379615	0.0779964	0.0217753	0.167301	0.103625	0.472305	0.785211	0.194727	0.0727744	0.455393	0.0379194	0.0300633	0.644565	0.179995	0.782724	0.400554	0.635735	0.358162	0.00116784	0.126395	0.928659	0.574664	0.879194	0.135895	0.15281	0.388751	0.821408	0.537819	0.58571	0.583481
Plasma-dma18:0	0.792934	0.67439	0.96819	0.259871	0.806859	0.840748	0.342077	0.865721	0.490145	0.984715	0.60243	0.872982	0.911167	0.118569	0.828351	0.558083	0.289271	0.507396	0.992354	0.513784	0.980902	0.741041	0.349441	0.420707	0.91616	0.864414	0.573631	0.799786	0.809532	0.55622	0.848299	0.532688
Plasma-dma18:1n-9	0.465856	0.579694	0.359842	0.493935	0.587404	0.413186	0.586186	0.432902	0.906435	0.916711	0.305046	0.231623	0.915567	0.0791187	0.337306	0.169314	0.23795	0.173213	0.59544	0.177718	0.907812	0.129309	0.0725003	0.601879	0.070589	0.170207	0.127873	0.885003	0.547291	0.206536	0.37334	0.440004
Plasma-18:0	0.268871	0.36338	0.114737	0.312879	0.0633132	0.128082	0.322527	0.765767	0.426179	0.4349	0.170178	0.131352	0.0198394	0.111743	0.836123	0.305475	0.239873	0.44424	0.380385	0.47185	0.194867	0.176766	0.314455	0.612093	0.987301	0.256752	0.603123	0.803853	0.396172	0.251096	0.237656	0.440565
Plasma-18:1t	0.481359	0.72637	0.0596983	0.275249	0.988483	0.691617	0.224071	0.333567	0.705275	0.0610924	0.414312	0.434546	0.987315	0.767158	0.444587	0.281458	0.818415	0.217781	0.626126	0.284045	0.455547	0.265547	0.90633	0.401437	0.535427	0.259723	0.36075	0.862325	0.707976	0.81387	0.342184	0.614478
Plasma-18:1n-9	0.720478	0.618429	0.235026	0.0647536	0.865018	0.878661	0.337571	0.946738	0.0259255	0.451647	0.108331	0.808427	0.63958	0.123306	0.110623	0.0692833	0.0343693	0.042641	0.989833	0.0387862	0.908749	0.157894	0.671918	0.324388	0.934081	0.3385	0.0980973	0.76481	0.662259	0.540138	0.772202	0.559433
Plasma-18:1n-7	0.288146	0.173532	0.225156	0.662497	0.34627	0.277977	0.469664	0.655306	0.183368	0.0972937	0.531509	0.969461	0.80893	0.787939	0.105191	0.232236	0.0873854	0.0731563	0.266943	0.100092	0.958093	0.314271	0.486054	0.699993	0.340155	0.616332	0.170346	0.959406	0.781651	0.153127	0.17352	0.0338077
Plasma-18:2n-6	0.376479	0.478474	0.762293	0.774642	0.00734238	0.0192931	0.445296	0.774476	0.197185	0.275958	0.992392	0.843244	0.166343	0.440739	0.151347	0.440564	0.0553968	0.348867	0.0620823	0.337407	0.110827	0.634753	0.383621	0.175827	0.184225	0.508207	0.334123	0.440739	0.664581	0.603397	0.472187	0.13644
Plasma-20:0	0.640578	0.377479	0.557767	0.507575	0.829391	0.250457	0.923713	0.257989	0.684884	0.777825	0.68556	0.456039	0.583541	0.840972	0.902141	0.970312	0.953427	0.943215	0.0777959	0.971624	0.349167	0.966442	0.805705	0.546009	0.412496	0.880265	0.758421	0.89698	0.794254	0.389687	0.0058789	0.0519646
Plasma-18:3n-6	0.321773	0.123755	0.238248	0.694935	0.984602	0.505817	0.595028	0.718495	0.898421	0.111664	0.80378	0.863066	0.652871	0.627527	0.704409	0.659577	0.390749	0.636657	0.773813	0.687862	0.682706	0.618325	0.757254	0.764553	0.0212863	0.727988	0.972062	0.886021	0.499322	0.0740581	0.243948	0.256241
Plasma-20:1n-9	0.459719	0.0468606	0.626498	0.60852	0.0958179	0.118729	0.114071	0.686078	0.0748403	0.264954	0.523008	0.34148	0.601761	0.761139	0.0985499	0.249348	0.559771	0.137334	0.360669	0.183069	0.911574	0.29904	0.555187	0.129448	0.00643558	0.142099	0.0889305	0.886228	0.848185	0.188712	0.518783	0.02979
Plasma-18:3n-3	0.720069	0.964154	0.894795	0.96191	0.0502565	0.0822575	0.199652	0.200114	0.436284	0.574437	0.808715	0.0692413	0.00260993	0.0748014	0.870995	0.917522	0.341348	0.988566	0.207766	0.926435	0.107208	0.8521	0.393636	0.00896361	0.978391	0.993636	0.72828	0.112235	0.205883	0.828538	0.356776	0.764549
Plasma-20:2n-6	0.174991	0.787179	0.577891	0.966584	0.442149	0.847799	0.557119	0.748049	0.384835	0.836231	0.989716	0.562652	0.693726	0.860493	0.24343	0.87183	0.768591	0.88842	0.755016	0.806378	0.393411	0.808771	0.230096	0.430697	0.343605	0.93828	0.540936	0.956294	0.518063	0.254437	0.387764	0.387764
Plasma-20:3n-9	0.542707	0.527944	0.208936	0.926133	0.125362	0.443906	0.24315	0.0716972	0.994867	0.296307	0.918501	0.394725	0.583493	0.237746	0.384437	0.694693	0.42862	0.454631	0.442067	0.546387	0.0907738	0.94007	0.563712	0.189844	0.909553	0.474129	0.893164	0.364004	0.0974352	0.913427	0.0476235	0.686624
Plasma-22:0	0.36916	0.209938	0.785627	0.666627	0.140556	0.0339204	0.607501	0.124514	0.850895	0.327333	0.168325	0.689568	0.188145	0.779483	0.661906	0.364495	0.724869	0.464454	0.0417617	0.393561	0.950904	0.440526	0.803316	0.546167	0.466259	0.884191	0.659589	0.760893	0.774346	0.976748	0.00560406	0.154942
Plasma-20:3n-6	0.384809	0.967981	0.107252	0.147987	0.090196	0.71393	0.198065	0.196779	0.452908	0.717093	0.152804	0.0154638	0.685622	0.659818	0.184053	0.0502192	0.0208044	0.0562876	0.534499	0.0538884	0.672263	0.080419	0.161752	0.17001	0.882247	0.121735	0.185167	0.264653	0.950463	0.554666	0.861019	0.779283
Plasma-20:4n-6	0.560107	0.900485	0.309742	0.0394804	0.979513	0.570139	0.0197249	0.704625	0.351311	0.946673	0.0866607	0.484885	0.781972	0.270916	0.291697	0.0845014	0.0852649	0.0809062	0.692351	0.0892565	0.752401	0.11904	0.271101	0.0323614	0.367461	0.175319	0.10312	0.308367	0.518597	0.563763	0.747929	0.169464
Plasma-20:5n-3	0.0910203	0.328822	0.279069	0.0548862	0.00300631	0.00502122	0.455663	0.374944	0.0895435	0.793691	0.021942	0.673088	0.00478371	0.000612085	0.587562	0.1116	0.521985	0.160739	0.0329856	0.115025	0.00771186	0.0907231	0.941672	0.288324	0.0679831	0.189316	0.215918	0.440389	0.00925425	0.537706	0.997462	0.3904
Plasma-24:0	0.458109	0.232306	0.925916	0.964216	0.293508	0.0525651	0.934708	0.439933	0.691319	0.569879	0.369366	0.746526	0.107782	0.49906	0.815039	0.674028	0.687731	0.970608	0.105432	0.840029	0.99102	0.585819	0.946374	0.785285	0.384044	0.937382	0.827495	0.782739	0.654012	0.41275	0.0187058	0.033942
Plasma-24:1n-9	0.589863	0.514408	0.921225	0.472999	0.795627	0.732693	0.775837	0.0410467	0.460063	0.535086	0.901069	0.676026	0.850799	0.0219332	0.723181	0.956759	0.931255	0.782556	0.211488	0.798626	0.24536	0.959292	0.432043	0.35964	0.716998	0.67074	0.994908	0.44433	0.318516	0.713619	0.0676465	0.526352
Plasma-22:4n-6	0.33015	0.269766	0.466454	0.425934	0.766045	0.0790659	0.235538	0.216056	0.916877	0.676036	0.497164	0.73438	0.493056	0.783953	0.101098	0.370739	0.43345	0.270788	0.149562	0.332017	0.6446	0.369862	0.0185144	0.0483928	0.06162	0.306581	0.165066	0.320462	0.2358	0.295531	0.497164	0.00177738
Plasma-22:5n-6	0.33359	0.44572	0.321991	0.23027	0.698124	0.519656	0.27307	0.867191	0.488664	0.733855	0.402016	0.358566	0.915534	0.408338	0.18644	0.455124	0.946088	0.373835	0.249285	0.455468	0.75839	0.479136	0.0226795	0.3388	0.173937	0.429669	0.250389	0.740353	0.855758	0.24764	0.60852	0.0114529
Plasma-22:5n-3	0.542388	0.214871	0.723875	0.746998	0.856887	0.413448	0.416862	0.80814	0.165228	0.135909	0.949108	0.201554	0.875735	0.234045	0.81076	0.985989	0.790541	0.966891	0.598952	0.956733	0.996176	0.970697	0.099586	0.513307	0.782224	0.998726	0.823182	0.947828	0.466992	0.590863	0.725277	0.684831
Plasma-22:6n-3	0.187321	0.268443	0.176565	0.00463539	0.0936326	0.026494	0.24999	0.325626	0.0173409	0.709056	0.00592843	0.411208	0.0195431	0.000132777	0.117714	0.0221618	0.19256	0.0460891	0.231691	0.0384427	0.056983	0.0282583	0.731075	0.728677	0.291326	0.0856428	0.0541828	0.284045	0.0234591	0.733476	0.329234	0.464263
Plasma-w6 / w3	0.23884	0.237956	0.220908	0.0473768	0.00217417	0.000580239	0.961857	0.332117	0.0827532	0.964438	0.0211902	0.424284	0.000391689	< 0,0001	0.421949	0.11823	0.835881	0.18551	0.0444755	0.145627	0.00758072	0.100673	0.764897	0.140063	0.0857688	0.283675	0.227614	0.188877	0.0118501	0.831278	0.529556	0.25421
Nasal mucosa (NM) fatty acids/plasma phospholipid (plasma PL) fatty acids
Variables	NM-14:0	NM-15:0	NM-dma16:0	NM-16:0	NM-16:1n-9	NM-16:1n-7	NM-17:0	NM-dma18:0	NM-dma18:1n-9	NM-dma18:1n-7	NM-18:0	NM-18:1t	NM-18:1n-9	NM-18:1n-7	NM-18:2n-6	NM-20:0	NM-18:3n-6	NM-20:1n-9	NM-18:3n-3	NM-20:1n-7	NM-20:2n-6	NM-22:0	NM-20:3n-6	NM-20:4n-6	NM-20:5n-3	NM-24:0	NM-24:1n-9	NM-22:4n-6	NM-22:5n-6	NM-22:5n-3	NM-22:6n-3	NM-w6 / w3
Plasma PL- 14:0	0.44841	0.490393	0.466512	0.137901	0.65887	0.614532	0.0483574	0.688361	0.582536	0.508668	0.0707899	0.413495	0.880853	0.743468	0.107207	0.0336042	0.00796494	0.060043	0.306724	0.0542925	0.53297	0.0242151	0.984738	0.458952	0.292856	0.0123611	0.016535	0.833196	0.619926	0.276862	0.185422	0.115747
Plasma PL-15:0	0.793941	0.190899	0.41141	0.227084	0.778029	0.600764	0.149418	0.486242	0.780669	0.577961	0.160597	0.0876084	0.708525	0.752985	0.215722	0.130176	0.26742	0.228196	0.31422	0.209582	0.366994	0.105151	0.825669	0.586417	0.208621	0.0967071	0.0780082	0.825595	0.489125	0.200001	0.180645	0.0611607
Plasma PL-dma16:0	0.145596	0.288143	0.346075	0.673666	0.504121	0.751006	0.878104	0.284411	0.23078	0.0189286	0.706682	0.336644	0.875968	0.0488698	0.545769	0.698161	0.899646	0.64341	0.87442	0.67367	0.900995	0.603556	0.24109	0.941603	0.844552	0.52725	0.528774	0.930177	0.525137	0.638946	0.323455	0.74505
Plasma PL- 16:0	0.607498	0.625161	0.315852	0.692907	0.861182	0.20617	0.412878	0.248867	0.92635	0.180781	0.542113	0.0982973	0.567962	0.436735	0.699993	0.616463	0.973305	0.762291	0.698161	0.692906	0.730582	0.639198	0.78679	0.848638	0.114091	0.747558	0.740597	0.305072	0.860966	0.0247593	0.385218	0.256792
Plasma PL-16:1n-9	0.0523045	0.18135	0.257125	0.349445	0.485786	0.0835659	0.242303	0.867777	0.0618786	0.575997	0.0530577	0.0928221	0.0168611	0.464315	0.290208	0.0319566	0.0780545	0.0333919	0.476468	0.0327013	0.178934	0.0282699	0.946456	0.815316	0.810206	0.0647464	0.0496023	0.674614	0.271902	0.956644	0.266687	0.656035
Plasma PL-16:1n-7	0.69998	0.811024	0.926439	0.916389	0.287021	0.184054	0.902221	0.616328	0.646605	0.630688	0.939142	0.0792064	0.425352	0.0806626	0.931552	0.626525	0.0631259	0.611958	0.563666	0.565639	0.446615	0.690218	0.163955	0.432921	0.45182	0.989837	0.711754	0.577505	0.168627	0.365731	0.454113	0.730878
Plasma PL-17:0	0.751407	0.305061	0.557302	0.38806	0.0550203	0.308994	0.468994	0.491146	0.912306	0.40807	0.278883	0.777243	0.050218	0.0732565	0.745046	0.463071	0.406967	0.680583	0.6256	0.701932	0.00321152	0.367413	0.906185	0.449701	0.941564	0.470837	0.40805	0.228458	0.753257	0.426709	0.730587	0.573924
Plasma PL-dma18:0	0.450709	0.459442	0.229382	0.918792	0.52284	0.940289	0.627484	0.220457	0.307091	0.0274013	0.840866	0.682023	0.863372	0.0548437	0.56287	1	0.334349	0.764294	0.785914	0.863372	0.767697	0.880861	0.648013	0.503591	0.819589	0.843186	0.783943	0.569256	0.291526	0.818477	0.268553	0.928916
Plasma PL-dma18:1n-9	0.533833	0.683485	0.117171	0.870695	0.906437	0.692985	0.506806	0.0996704	0.50817	0.0866892	0.599782	0.532033	0.798402	0.0291509	0.202363	0.55981	0.900734	0.328812	0.874195	0.418299	0.977043	0.485238	0.553613	0.381791	0.866835	0.626485	0.452732	0.707227	0.505547	0.663745	0.23226	0.783614
Plasma PL-18:0	0.624591	0.72649	0.206168	0.04054	0.214613	0.237838	0.186543	0.367463	0.0340566	0.530885	0.0798154	0.148139	0.0270715	0.00024001	0.607873	0.123158	0.913729	0.198062	0.98475	0.191319	0.0398553	0.0615141	0.327614	0.376555	0.718907	0.0584992	0.1868	0.294532	0.0173046	0.98732	0.435176	0.521162
Plasma PL-18:1t	0.489645	0.604009	0.405672	0.749799	0.347016	0.459125	0.515789	0.169174	0.405866	0.179381	0.840861	0.658609	0.997458	0.880905	0.265704	0.417717	0.505712	0.25361	0.270312	0.295115	0.82194	0.512583	0.251732	0.211515	0.21795	0.491828	0.323268	0.529516	0.344872	0.820957	0.680583	0.091131
Plasma PL-18:1n-9	0.517473	0.452587	0.151025	0.0637317	0.897929	0.796611	0.0956314	0.262198	0.15232	0.984755	0.030042	0.521989	0.676587	0.329047	0.156234	0.0290723	0.0237468	0.0254912	0.840861	0.0273314	0.870991	0.0703734	0.538014	0.0193447	0.831153	0.336851	0.114522	0.278161	0.390218	0.721498	0.126826	0.871187
Plasma PL-18:1n-7	0.21786	0.486275	0.390935	0.878617	0.759045	0.736794	0.286084	0.367961	0.219832	0.280717	0.612093	0.485564	0.539829	0.526981	0.171231	0.494697	0.532533	0.236158	0.706365	0.241638	0.78026	0.587279	0.803925	0.723687	0.263947	0.982215	0.337036	0.90878	0.854656	0.207371	0.80886	0.124833
Plasma PL-18:2n-6	0.441084	0.517631	0.0978288	0.168419	0.162501	0.294532	0.124778	0.0801767	0.801161	0.0798114	0.1419	0.0395269	0.662617	0.202767	0.86618	0.276518	0.641113	0.308367	0.505654	0.313252	0.704412	0.332117	0.48018	0.160224	0.0957356	0.589633	0.843711	0.0453046	0.506142	0.0427264	0.371305	0.769765
Plasma PL-20:0	0.833752	0.911577	0.346831	0.369469	0.356521	0.481351	0.787901	0.884464	0.801653	0.69136	0.668401	0.405703	0.979636	0.914838	0.500884	0.310222	0.0769912	0.267623	0.0436008	0.26638	0.710489	0.344306	0.82566	0.761594	0.369968	0.371534	0.236193	0.587392	0.354263	0.69427	0.107681	0.079205
Plasma PL-18:3n-6	0.396351	0.28495	0.170984	0.388206	0.973	0.942645	0.409624	0.593345	0.639319	0.00587424	0.667934	0.514515	0.994901	0.544228	0.434615	0.436193	0.315059	0.367676	0.508573	0.47582	0.221816	0.488634	0.196943	0.351514	0.255406	0.505942	0.496117	0.51249	0.567775	0.278665	0.419448	0.78083
Plasma PL-20:1n-9	0.0687911	0.0379693	0.820026	0.877867	0.110594	0.0955512	0.456845	0.747293	0.303289	0.955252	0.840132	0.515948	0.185932	0.941279	0.327487	0.909447	0.524702	0.996168	0.131846	0.928575	0.929738	0.881566	0.12752	0.22307	0.093009	0.662422	0.580846	0.563115	0.932313	0.114295	0.94385	0.0628016
Plasma PL-18:3n-3	0.426645	0.914289	0.570202	0.589204	0.303904	0.21195	0.0363298	0.0656915	0.405866	0.169719	0.558538	0.0701077	0.0620834	0.0639956	0.471169	0.458959	0.315761	0.491145	0.53829	0.556376	0.36339	0.482871	0.409712	0.0113486	0.676835	0.387337	0.545621	0.198178	0.249125	0.796236	0.191416	0.680578
Plasma PL-20:2n-6	0.911368	0.562873	0.910367	0.633681	0.452496	0.287767	0.443286	0.663643	0.428181	0.77926	0.701797	0.130433	0.586061	0.339449	0.403881	0.806825	0.840446	0.895124	0.807817	0.82446	0.861997	0.93207	0.192154	0.590505	0.943581	0.580042	0.510362	0.926987	0.36207	0.976906	0.910463	0.694656
Plasma PL-20:3n-9	0.145911	0.695531	0.395078	0.81579	0.00676206	0.0765325	0.255226	0.289643	0.696103	0.767343	0.791073	0.161476	0.197829	0.399814	0.244375	0.684719	0.146075	0.516437	0.0608839	0.545162	0.0544736	0.936396	0.566784	0.256703	0.91104	0.676362	0.9263	0.585311	0.311009	0.633855	0.656884	0.652251
Plasma PL-22:0	0.0391857	0.206578	0.768306	0.400724	0.00317815	0.00708292	0.517502	0.617988	0.703786	0.885362	0.195607	0.807365	0.109258	0.359686	0.531434	0.708989	0.260788	0.965549	0.00451487	0.86291	0.243219	0.597689	0.277018	0.201482	0.148126	0.720875	0.923579	0.415355	0.101378	0.70799	0.150856	0.0119366
Plasma PL-20:3n-6	0.761585	0.908126	0.248369	0.185682	0.0497824	0.47401	0.340885	0.508369	0.337943	0.896095	0.387183	0.0439181	0.478175	0.929049	0.263978	0.138839	0.0331318	0.140823	0.305878	0.125977	0.491637	0.240306	0.23802	0.299285	0.967014	0.270546	0.291697	0.385217	0.966999	0.791774	0.789321	0.951841
Plasma PL-20:4n-6	0.476496	0.918277	0.184226	0.0335734	0.809848	0.648633	0.0139273	0.442487	0.411562	0.959362	0.0398311	0.689766	0.893779	0.403262	0.198237	0.0393173	0.100847	0.0408148	0.668878	0.0524142	0.671448	0.0456064	0.230187	0.0289332	0.184225	0.094913	0.0524142	0.350551	0.428952	0.403442	0.994928	0.132885
Plasma PL-20:5n-3	0.0524445	0.329826	0.184054	0.0275282	0.00160658	0.00293706	0.488773	0.143281	0.0517399	0.536021	0.0131749	0.29456	0.000969515	0.000473388	0.47003	0.0750356	0.702899	0.124833	0.0592832	0.100091	0.00156577	0.0465041	0.721397	0.0931282	0.140052	0.0858357	0.127528	0.150543	0.000927181	0.846144	0.987314	0.35055
Plasma PL- 24:0	0.319043	0.459768	0.426416	0.478497	0.159828	0.282179	0.307541	0.00149528	0.407923	0.801742	0.759157	0.498536	0.280887	0.167621	0.376485	0.826774	0.0376728	0.33949	0.438107	0.470488	0.0150042	0.82554	0.36253	0.00507789	0.821807	0.260871	0.878252	0.00118259	0.00612684	0.286834	0.564456	0.256523
Plasma PL-24:1n-9	0.489291	0.799809	0.747558	0.936611	0.523475	0.706891	0.726489	0.399073	0.9162	0.79986	0.539831	0.932604	0.738092	0.118084	0.569993	0.574074	0.98601	0.542874	0.34841	0.544094	0.688812	0.642513	0.37619	0.873597	0.486568	0.834697	0.569994	0.928996	0.769339	0.240306	0.163954	0.681039
Plasma PL-22:4n-6	0.177869	0.195585	0.486766	0.590438	0.464034	0.0411685	0.347676	0.423991	0.900603	0.971918	0.790759	0.476656	0.34161	0.812958	0.204221	0.62279	0.806392	0.443278	0.0556997	0.588205	0.671096	0.61145	0.012843	0.0533523	0.0329264	0.510247	0.325182	0.399089	0.19312	0.287763	0.482022	0.00138146
Plasma PL-22:5n-6	0.332145	0.634952	0.373521	0.43621	0.996155	0.183537	0.510736	0.471006	0.993633	0.810771	0.636652	0.401103	0.514106	0.968229	0.193886	0.623854	0.806974	0.463237	0.108302	0.582715	0.797244	0.602431	0.00589065	0.123547	0.14358	0.586705	0.336476	0.462255	0.308625	0.290765	0.732987	0.00511303
Plasma PL-22:5n-3	0.880503	0.952581	0.96694	0.419008	0.308611	0.969486	0.839141	0.524091	0.816825	0.285898	0.989827	0.082386	0.292089	0.628408	0.671212	0.998728	0.956699	0.738817	0.296287	0.838367	0.955462	0.911133	0.23825	0.747377	0.947887	0.714607	0.769258	0.495225	0.975828	0.293601	0.81352	0.747377
Plasma PL-22:6n-3	0.111768	0.26183	0.139595	0.00661269	0.0924772	0.0152874	0.264434	0.482694	0.0372085	0.779034	0.0034229	0.466689	0.00561239	0.000463972	0.186628	0.0132401	0.205883	0.0349869	0.202305	0.0353822	0.0397727	0.0123909	0.956888	0.740597	0.363821	0.0775424	0.0626156	0.212226	0.0418322	0.67881	0.14641	0.268052
Plasma PL-w6 / w3	0.084761	0.200228	0.113447	0.0135073	0.00664804	0.00175919	0.291715	0.358854	0.0353214	0.838433	0.00463539	0.34925	0.000679865	< 0,0001	0.34071	0.0325162	0.524406	0.0672525	0.0710176	0.0573892	0.0054065	0.0264305	0.8762	0.37305	0.150061	0.100537	0.109855	0.288511	0.0130955	0.733476	0.357515	0.265393
Nasal mucosa (NM) fatty acids/plasma ester cholesterol (plasma EC) fatty acids
Variables	NM-14:0	NM-15:0	NM-dma16:0	NM-16:0	NM-16:1n-9	NM-16:1n-7	NM-17:0	NM-dma18:0	NM-dma18:1n-9	NM-dma18:1n-7	NM-18:0	NM-18:1t	NM-18:1n-9	NM-18:1n-7	NM-18:2n-6	NM-20:0	NM-18:3n-6	NM-20:1n-9	NM-18:3n-3	NM-20:1n-7	NM-20:2n-6	NM-22:0	NM-20:3n-6	NM-20:4n-6	NM-20:5n-3	NM-24:0	NM-24:1n-9	NM-22:4n-6	NM-22:5n-6	NM-22:5n-3	NM-22:6n-3	NM-w6 / w3
Plasma EC-14:0	0.457929	0.428678	0.283859	0.888584	0.0434004	0.237771	0.566344	0.842108	0.970721	0.928836	0.893616	0.239147	0.201057	0.463412	0.643658	0.847107	0.110362	0.898621	0.388052	0.813664	0.510506	0.997458	0.903702	0.163623	0.27071	0.853301	0.537397	0.725781	0.269085	0.297014	0.489608	0.341626
Plasma EC-15:0	0.975737	0.348362	0.658962	0.309997	0.943538	0.848129	0.00764508	0.710806	0.614858	0.637789	0.164848	0.153473	0.818271	0.858149	0.256703	0.146711	0.41741	0.284598	0.844087	0.215906	0.443466	0.208799	0.974556	0.340693	0.175579	0.121675	0.0861643	0.547146	0.325374	0.458786	0.57554	0.273759
Plasma EC- 16:0	0.536312	0.924612	0.657622	0.348868	0.909328	0.367463	0.63843	0.789088	0.765513	0.71253	0.576698	0.0378918	0.57014	0.174418	0.60998	0.486732	0.441611	0.615469	0.766733	0.62578	0.501698	0.510277	0.148307	0.806462	0.313482	0.748768	0.989852	0.818751	0.635638	0.448453	0.561447	0.527294
Plasma EC-16:1n-9	0.0195024	0.566936	0.549297	0.441435	0.463918	0.502078	0.193123	0.843118	0.368737	0.754022	0.373336	0.593362	0.48287	0.0528588	0.541032	0.248263	0.170274	0.28927	0.885627	0.218577	0.563063	0.209585	0.227452	0.793614	0.575396	0.120995	0.2625	0.820763	0.33208	0.476833	0.602291	0.456993
Plasma EC-16:1n-7	0.936411	0.470445	0.533467	0.482189	0.0183619	0.0272667	0.249994	0.236338	0.769252	0.46144	0.662617	0.17989	0.0684295	0.00414817	0.853683	0.881128	0.210295	0.906331	0.411566	0.80407	0.0283942	0.972087	0.446691	0.130263	0.0433029	0.813733	0.883727	0.149262	0.094227	0.779526	0.383621	0.568108
Plasma EC-17:0	0.274683	0.676037	0.271776	0.113681	0.0422013	0.1468	0.063627	0.934531	0.647348	0.0933475	0.0554283	0.41084	0.12694	0.27636	0.610093	0.176887	0.722316	0.349472	0.29887	0.302343	0.0355143	0.167764	0.948669	0.794139	0.946066	0.236049	0.21907	0.713188	0.658211	0.637646	0.209093	0.653925
Plasma EC-18:0	0.949088	0.471261	0.483702	0.574508	0.586621	0.227253	0.217774	0.539675	0.224437	0.602569	0.311495	0.724178	0.353931	0.189836	0.711857	0.462767	0.79123	0.596433	0.339408	0.567962	0.909978	0.623251	0.228717	0.450391	0.524877	0.982222	0.913896	0.843593	0.928966	0.616731	0.00420446	0.269482
Plasma EC-18:1t	0.305602	0.903924	0.127581	0.401641	0.998716	0.445749	0.7621	0.430211	0.577816	0.832832	0.228371	0.349081	0.380022	0.760278	0.399813	0.1192	0.170988	0.0987356	0.78313	0.13135	0.363514	0.113187	0.113868	0.768909	0.535093	0.223348	0.26638	0.608614	0.338289	0.566628	0.343847	0.81076
Plasma EC-18:1n-9	0.599774	0.126052	0.634753	0.396169	0.787516	0.683497	0.627138	0.177645	0.326498	0.720994	0.200581	0.885897	0.801607	0.891223	0.364372	0.188705	0.0359676	0.153127	0.473164	0.125977	0.169842	0.362283	0.831278	0.0607406	0.709375	0.994919	0.383621	0.237838	0.22452	0.683611	0.101666	0.721498
Plasma EC-18:1n-7	0.129004	0.428678	0.509792	0.64596	0.453705	0.491476	0.202012	0.366725	0.347203	0.458788	0.918853	0.343471	0.845969	0.37039	0.144055	0.682933	0.500887	0.361732	0.333907	0.40823	0.604533	0.771701	0.831024	0.713926	0.398715	0.961864	0.445998	0.956824	0.825858	0.214327	0.886064	0.110056
Plasma EC-18:2n-6	0.843118	0.777726	0.798996	0.71911	0.0493572	0.206345	0.830768	0.529243	0.333005	0.461436	0.982248	0.513629	0.42948	0.0846264	0.332488	0.585351	0.0821324	0.508531	0.339594	0.433273	0.0887443	0.730878	0.784419	0.279811	0.124833	0.745233	0.399796	0.707104	0.35526	0.293205	0.587844	0.561596
Plasma EC-18:3n-6	0.12289	0.248528	0.428243	0.436206	0.811991	0.544546	0.735835	0.868339	0.578552	0.535398	0.518279	0.735835	0.578312	0.671212	0.747465	0.3486	0.16555	0.451474	0.875689	0.398895	0.658054	0.310378	0.587137	0.522465	0.181708	0.269621	0.582719	0.83962	0.222354	0.260238	0.754736	0.258841
Plasma EC-18:3n-3	0.879179	0.615238	0.895944	0.850799	0.0597923	0.0875821	0.260503	0.105567	0.134875	0.833007	0.838306	0.0270123	0.0158942	0.0142342	0.825858	0.854444	0.164186	0.819588	0.277398	0.941564	0.0904813	0.961842	0.843303	0.0284637	0.594343	0.861913	0.964411	0.0935676	0.100302	0.903593	0.926349	0.589062
Plasma EC-20:3n-6	0.952808	0.581623	0.478842	0.543481	0.0175963	0.176258	0.949041	0.754471	0.489302	0.29877	0.413416	0.721283	0.121734	0.358789	0.956808	0.733897	0.449464	0.693421	0.691693	0.786392	0.132672	0.679174	0.578172	0.931449	0.551754	0.933908	0.602568	0.904856	0.16744	0.491305	0.816003	0.358117
Plasma EC-20:4n-6	0.792159	0.587899	0.554669	0.325813	0.609078	0.767158	0.0920803	0.0915209	0.699339	0.671217	0.230006	0.207937	0.594348	0.810095	0.444587	0.226432	0.104359	0.183117	0.634114	0.17999	0.362592	0.417676	0.429304	0.0013606	0.567666	0.819852	0.414312	0.03047	0.0513806	0.769681	0.394182	0.695267
Plasma EC-20:5n-3	0.417944	0.195188	0.819856	0.623382	0.0860585	0.0165068	0.98599	0.99492	0.237882	0.680463	0.252466	0.623464	0.0359511	0.015907	0.876105	0.53952	0.956768	0.569846	0.00327184	0.48791	0.435076	0.660975	0.888666	0.918912	0.131835	0.724587	0.959408	0.916357	0.379164	0.211006	0.227254	0.0635164
Plasma EC-22:6n-3	0.316605	0.0882839	0.405672	0.223981	0.617515	0.161093	0.622926	0.346733	0.273203	0.878208	0.0972916	0.89953	0.293601	0.163128	0.341257	0.163984	0.153299	0.188403	0.111627	0.152317	0.843128	0.237882	0.668883	0.293601	0.257591	0.713404	0.475162	0.551911	0.603274	0.459301	0.0732573	0.189142
Plasma EC-w6 / w3	0.633717	0.233986	0.569993	0.484202	0.0502031	0.0137641	0.652376	0.831153	0.15924	0.764466	0.232779	0.414917	0.0167341	0.00526249	0.81147	0.500137	0.994916	0.486054	0.0164537	0.412638	0.25073	0.585353	0.941717	0.548675	0.0916501	0.848522	0.858678	0.789243	0.16379	0.311681	0.3854	0.184568
